# Supplementary material for: Sensing of SARS-CoV-2 by pDCs and their subsequent production of IFN-I contribute to macrophage-induced cytokine storm during COVID-19
Source: Sci Immunol. Author manuscript; Available in PMC 2023 Jan 20. (PMC9853436; doi:10.1126/sciimmunol.add4906)
Supplement: Table S2 [file NIHMS1843099-supplement-Table_S2.xlsx]

## Sheet: signature_enrichment.myeloid.ce
Variable	Contrast	A	B	Paired	Parametric	T	dof	alternative	p-unc	BF10	hedges	median_A	median_B	p-cor	cell_type
HALLMARK_INTERFERON_ALPHA_RESPONSE	group	Control	COVID-19	FALSE	TRUE	-23.7752	5457.48	two-sided	5.63617e-119	2.993e+117	-0.496787	-0.00381098	0.016589	3.15625e-117	AT1
COVID-19 related inflammatory genes	group	Control	COVID-19	FALSE	TRUE	5.65087	8212.46	two-sided	1.64976e-08	187900	0.116507	-0.0216049	-0.0246914	5.77415e-07	AT1
Fibrotic genes	group	Control	COVID-19	FALSE	TRUE	-6.19793	6835.44	two-sided	6.05369e-10	4723000	-0.128619	0.0453801	0.0446784	2.3004e-08	AT1
HALLMARK_INTERFERON_ALPHA_RESPONSE	group	Control	COVID-19	FALSE	TRUE	-24.0901	4786.73	two-sided	3.97898e-121	1.232e+121	-0.563698	-0.0117916	0.00904173	2.26802e-119	AT2
COVID-19 related inflammatory genes	group	Control	COVID-19	FALSE	TRUE	9.56701	7712.97	two-sided	1.44908e-21	1.274e+18	0.194771	-0.0262346	-0.029321	7.24538e-20	AT2
Fibrotic genes	group	Control	COVID-19	FALSE	TRUE	-9.30073	7072.96	two-sided	1.82424e-20	1.057e+17	-0.193825	-0.0184795	-0.0051462	8.93877e-19	AT2
HALLMARK_INTERFERON_ALPHA_RESPONSE	group	Control	COVID-19	FALSE	TRUE	-3.33466	6115.74	two-sided	0.000859106	6.74	-0.0790148	-0.0082347	-0.00590328	0.0223368	Airway epithelial cells
COVID-19 related inflammatory genes	group	Control	COVID-19	FALSE	TRUE	1.13549	7299.79	two-sided	0.256209	0.05	0.0265272	-0.0263749	-0.0255331	1	Airway epithelial cells
Fibrotic genes	group	Control	COVID-19	FALSE	TRUE	6.06276	6556.81	two-sided	1.41238e-09	2326000	0.143106	0.0474854	0.0178947	5.22579e-08	Airway epithelial cells
HALLMARK_INTERFERON_ALPHA_RESPONSE	group	Control	COVID-19	FALSE	TRUE	-0.402332	1259.62	two-sided	0.687508	0.058	-0.020268	0.0233889	0.0219542	1	B cells
COVID-19 related inflammatory genes	group	Control	COVID-19	FALSE	TRUE	0.074441	1391.16	two-sided	0.94067	0.054	0.00365963	-0.0246914	-0.0216049	1	B cells
Fibrotic genes	group	Control	COVID-19	FALSE	TRUE	2.39998	1618.71	two-sided	0.0165083	0.924	0.113264	0.0452632	0.0283041	0.29715	B cells
HALLMARK_INTERFERON_ALPHA_RESPONSE	group	Control	COVID-19	FALSE	TRUE	-9.05483	6328.59	two-sided	1.79117e-19	1.268e+16	-0.207837	0.0158417	0.0205195	8.41849e-18	CD4+ T cells
COVID-19 related inflammatory genes	group	Control	COVID-19	FALSE	TRUE	-1.26462	6957.4	two-sided	0.206052	0.06	-0.0279389	-0.0200617	-0.0216049	1	CD4+ T cells
Fibrotic genes	group	Control	COVID-19	FALSE	TRUE	-5.27218	5968.47	two-sided	1.39551e-07	27760	-0.123568	0.0192982	0.0237427	4.60519e-06	CD4+ T cells
HALLMARK_INTERFERON_ALPHA_RESPONSE	group	Control	COVID-19	FALSE	TRUE	-12.7393	1671.22	two-sided	1.5176e-35	8.795e+32	-0.442773	0.0101028	0.0226417	8.19503e-34	CD8+ T cells
COVID-19 related inflammatory genes	group	Control	COVID-19	FALSE	TRUE	-5.3478	1630.22	two-sided	1.01649e-07	63630	-0.188199	-0.0169753	-0.0169753	3.45608e-06	CD8+ T cells
Fibrotic genes	group	Control	COVID-19	FALSE	TRUE	-1.61952	1426.94	two-sided	0.105556	0.166	-0.061326	0.017076	0.0185965	1	CD8+ T cells
HALLMARK_INTERFERON_ALPHA_RESPONSE	group	Control	COVID-19	FALSE	TRUE	-8.4872	1317.89	two-sided	5.6191e-17	110900000000000	-0.332236	0.00916129	0.0309362	2.58479e-15	Cycling NK/T cells
COVID-19 related inflammatory genes	group	Control	COVID-19	FALSE	TRUE	-6.84811	1654.99	two-sided	1.05127e-11	541200000	-0.242082	-0.0416667	-0.0246914	4.09994e-10	Cycling NK/T cells
Fibrotic genes	group	Control	COVID-19	FALSE	TRUE	3.30318	1037.24	two-sided	0.000988594	11.271	0.148399	0.0978947	0.080117	0.0247148	Cycling NK/T cells
HALLMARK_INTERFERON_ALPHA_RESPONSE	group	Control	COVID-19	FALSE	TRUE	-7.49256	805.678	two-sided	1.77849e-13	36970000000	-0.463827	0.0313098	0.056664	7.46964e-12	Dendritic cells
COVID-19 related inflammatory genes	group	Control	COVID-19	FALSE	TRUE	-1.038	916.197	two-sided	0.299543	0.12	-0.0645405	-0.0262346	-0.0232183	1	Dendritic cells
Fibrotic genes	group	Control	COVID-19	FALSE	TRUE	-0.897776	1011.57	two-sided	0.369518	0.105	-0.0562143	0.0497076	0.0609357	1	Dendritic cells
HALLMARK_INTERFERON_ALPHA_RESPONSE	group	Control	COVID-19	FALSE	TRUE	-7.36627	5383.89	two-sided	2.02001e-13	15480000000	-0.186474	0.0119112	0.0158716	8.28205e-12	Endothelial cells
COVID-19 related inflammatory genes	group	Control	COVID-19	FALSE	TRUE	9.92158	5138.53	two-sided	5.39326e-23	4.2e+19	0.262664	-0.029321	-0.0354938	2.75056e-21	Endothelial cells
Fibrotic genes	group	Control	COVID-19	FALSE	TRUE	2.69372	4858.68	two-sided	0.00709018	1.172	0.0730238	0.074152	0.0519298	0.141804	Endothelial cells
HALLMARK_INTERFERON_ALPHA_RESPONSE	group	Control	COVID-19	FALSE	TRUE	-35.5119	19781.2	two-sided	7.86909e-268	1.439e+264	-0.376218	-0.018218	-0.00174857	4.72145e-266	Fibroblasts
COVID-19 related inflammatory genes	group	Control	COVID-19	FALSE	TRUE	11.4924	17078.9	two-sided	1.86357e-30	6.784e+26	0.12977	-0.0324074	-0.0385802	9.87692e-29	Fibroblasts
Fibrotic genes	group	Control	COVID-19	FALSE	TRUE	-26.7735	15456.8	two-sided	2.137e-154	1.763e+151	-0.314144	-0.000701754	0.0304094	1.26083e-152	Fibroblasts
HALLMARK_INTERFERON_ALPHA_RESPONSE	group	Control	COVID-19	FALSE	TRUE	-3.27506	5448.48	two-sided	0.00106301	4.116	-0.0572748	0.0392306	0.0526064	0.0255123	Macrophages
COVID-19 related inflammatory genes	group	Control	COVID-19	FALSE	TRUE	-24.3837	10983	two-sided	6.1728e-128	6.523e+125	-0.267975	0.00140292	0.0338103	3.58023e-126	Macrophages
Fibrotic genes	group	Control	COVID-19	FALSE	TRUE	-2.86514	5771.55	two-sided	0.00418333	1.171	-0.0469529	0.0749708	0.097193	0.0920334	Macrophages
HALLMARK_INTERFERON_ALPHA_RESPONSE	group	Control	COVID-19	FALSE	TRUE	-4.68589	1361.67	two-sided	3.06663e-06	2934.87	-0.240767	5.978e-05	0.00542504	9.1999e-05	Mast cells
COVID-19 related inflammatory genes	group	Control	COVID-19	FALSE	TRUE	0.60846	1103.72	two-sided	0.543008	0.073	0.0335765	-0.0231481	-0.0216049	1	Mast cells
Fibrotic genes	group	Control	COVID-19	FALSE	TRUE	-4.45083	1208.73	two-sided	9.34346e-06	1028.88	-0.239003	0.0237427	0.0519298	0.00027096	Mast cells
HALLMARK_INTERFERON_ALPHA_RESPONSE	group	Control	COVID-19	FALSE	TRUE	-11.2864	2025.87	two-sided	1.07943e-28	4.923e+25	-0.330439	0.0278799	0.0424139	5.61302e-27	Monocytes
COVID-19 related inflammatory genes	group	Control	COVID-19	FALSE	TRUE	-7.36805	2367.13	two-sided	2.3793e-13	20400000000	-0.204092	-0.0216049	-0.0185185	9.51719e-12	Monocytes
Fibrotic genes	group	Control	COVID-19	FALSE	TRUE	1.22944	1115.75	two-sided	0.219167	0.103	0.0481133	0.0697076	0.0585965	1	Monocytes
HALLMARK_INTERFERON_ALPHA_RESPONSE	group	Control	COVID-19	FALSE	TRUE	-8.3377	1787.77	two-sided	1.49183e-16	29070000000000	-0.353304	0.0187111	0.0309362	6.71323e-15	NK cells
COVID-19 related inflammatory genes	group	Control	COVID-19	FALSE	TRUE	-5.17895	1972.41	two-sided	2.45871e-07	28550	-0.210271	-0.0185185	-0.0154321	7.86789e-06	NK cells
Fibrotic genes	group	Control	COVID-19	FALSE	TRUE	1.31739	1424.15	two-sided	0.187919	0.121	0.0607318	0.0259649	0.0237427	1	NK cells
HALLMARK_INTERFERON_ALPHA_RESPONSE	group	Control	COVID-19	FALSE	TRUE	-7.80609	1076.06	two-sided	1.39227e-14	519500000000	-0.290964	-0.00817492	5.978e-05	5.98678e-13	Neuronal cells
COVID-19 related inflammatory genes	group	Control	COVID-19	FALSE	TRUE	-0.33265	687.837	two-sided	0.7395	0.071	-0.015007	-0.0246914	-0.0262346	1	Neuronal cells
Fibrotic genes	group	Control	COVID-19	FALSE	TRUE	-4.1572	706.937	two-sided	3.61721e-05	329.204	-0.184846	0.00374269	0.0133918	0.000976647	Neuronal cells
HALLMARK_INTERFERON_ALPHA_RESPONSE	group	Control	COVID-19	FALSE	TRUE	-4.92365	1774.72	two-sided	9.28262e-07	8819.59	-0.192838	0.00585844	0.0194584	2.87761e-05	Other epithelial cells
COVID-19 related inflammatory genes	group	Control	COVID-19	FALSE	TRUE	-4.39356	1771.95	two-sided	1.18109e-05	786.095	-0.16501	-0.0277778	-0.0169753	0.000330705	Other epithelial cells
Fibrotic genes	group	Control	COVID-19	FALSE	TRUE	-2.85537	1783.98	two-sided	0.0043484	3.275	-0.110521	0.0460819	0.0348538	0.0920334	Other epithelial cells
HALLMARK_INTERFERON_ALPHA_RESPONSE	group	Control	COVID-19	FALSE	TRUE	2.42526	1649.79	two-sided	0.0154041	0.772	0.0711119	0.00723338	0.00542504	0.292677	Plasma cells
COVID-19 related inflammatory genes	group	Control	COVID-19	FALSE	TRUE	14.1837	2588.42	two-sided	4.94007e-44	2.124e+41	0.335464	-0.0231481	-0.0324074	2.71704e-42	Plasma cells
Fibrotic genes	group	Control	COVID-19	FALSE	TRUE	-0.272898	1527.58	two-sided	0.784969	0.043	-0.00842248	0.0259649	0.0252632	1	Plasma cells
HALLMARK_INTERFERON_ALPHA_RESPONSE	group	Control	COVID-19	FALSE	TRUE	-2.01454	23.4508	two-sided	0.055559	1.457	-0.619197	0.0129723	0.0460306	0.888945	Plasmacytoid dendritic cells
COVID-19 related inflammatory genes	group	Control	COVID-19	FALSE	TRUE	-0.786112	62.2504	two-sided	0.434784	0.361	-0.150572	-0.0339506	-0.0324074	1	Plasmacytoid dendritic cells
Fibrotic genes	group	Control	COVID-19	FALSE	TRUE	-0.795652	33.4732	two-sided	0.431841	0.364	-0.198589	0.017076	0.0215205	1	Plasmacytoid dendritic cells
HALLMARK_INTERFERON_ALPHA_RESPONSE	group	Control	COVID-19	FALSE	TRUE	-9.22837	1389.03	two-sided	9.92146e-20	3.888e+16	-0.425654	-0.0160958	0.000216703	4.7623e-18	Smooth muscle
COVID-19 related inflammatory genes	group	Control	COVID-19	FALSE	TRUE	-3.26309	1290.65	two-sided	0.00113089	11.676	-0.146188	-0.0440516	-0.0339506	0.0260104	Smooth muscle
Fibrotic genes	group	Control	COVID-19	FALSE	TRUE	-8.28558	1363.26	two-sided	2.77959e-16	16340000000000	-0.37865	-0.0051462	0.0259649	1.22302e-14	Smooth muscle
HALLMARK_INTERFERON_ALPHA_RESPONSE	group	Control	COVID-19	FALSE	TRUE	-5.77603	542.276	two-sided	1.28973e-08	765000	-0.440031	0.0140334	0.0230153	4.64302e-07	Tregs
COVID-19 related inflammatory genes	group	Control	COVID-19	FALSE	TRUE	-0.0342	497.379	two-sided	0.972731	0.093	-0.00269436	-0.0216049	-0.0216049	1	Tregs
Fibrotic genes	group	Control	COVID-19	FALSE	TRUE	-1.96385	505.071	two-sided	0.0500958	0.606	-0.15382	0.015614	0.0215205	0.851629	Tregs
