# Supplementary material for: Sensing of SARS-CoV-2 by pDCs and their subsequent production of IFN-I contribute to macrophage-induced cytokine storm during COVID-19
Source: Sci Immunol. Author manuscript; Available in PMC 2023 Jan 20. (PMC9853436; doi:10.1126/sciimmunol.add4906)
Supplement: Table S1 [file NIHMS1843099-supplement-Table_S1.xlsx]

## Sheet: Sheet1
gene_name	Gene_set_name
ADAR	IFN-I response
B2M	IFN-I response
BATF2	IFN-I response
BST2	IFN-I response
C1S	IFN-I response
CASP1	IFN-I response
CASP8	IFN-I response
CCRL2	IFN-I response
CD47	IFN-I response
CD74	IFN-I response
CMPK2	IFN-I response
CMTR1	IFN-I response
CNP	IFN-I response
CSF1	IFN-I response
CXCL10	IFN-I response
CXCL11	IFN-I response
DDX60	IFN-I response
DHX58	IFN-I response
EIF2AK2	IFN-I response
ELF1	IFN-I response
EPSTI1	IFN-I response
GBP2	IFN-I response
GBP4	IFN-I response
GMPR	IFN-I response
HELZ2	IFN-I response
HERC6	IFN-I response
HLA-C	IFN-I response
IFI27	IFN-I response
IFI30	IFN-I response
IFI35	IFN-I response
IFI44	IFN-I response
IFI44L	IFN-I response
IFIH1	IFN-I response
IFIT2	IFN-I response
IFIT3	IFN-I response
IFITM1	IFN-I response
IFITM2	IFN-I response
IFITM3	IFN-I response
IL15	IFN-I response
IL4R	IFN-I response
IL7	IFN-I response
IRF1	IFN-I response
IRF2	IFN-I response
IRF7	IFN-I response
IRF9	IFN-I response
ISG15	IFN-I response
ISG20	IFN-I response
LAMP3	IFN-I response
LAP3	IFN-I response
LGALS3BP	IFN-I response
LPAR6	IFN-I response
LY6E	IFN-I response
MOV10	IFN-I response
MVB12A	IFN-I response
MX1	IFN-I response
NCOA7	IFN-I response
NMI	IFN-I response
NUB1	IFN-I response
OAS1	IFN-I response
OASL	IFN-I response
OGFR	IFN-I response
PARP12	IFN-I response
PARP14	IFN-I response
PARP9	IFN-I response
PLSCR1	IFN-I response
PNPT1	IFN-I response
PROCR	IFN-I response
PSMA3	IFN-I response
PSMB8	IFN-I response
PSMB9	IFN-I response
PSME1	IFN-I response
PSME2	IFN-I response
RIPK2	IFN-I response
RNF31	IFN-I response
RSAD2	IFN-I response
RTP4	IFN-I response
SAMD9	IFN-I response
SAMD9L	IFN-I response
SELL	IFN-I response
SLC25A28	IFN-I response
SP110	IFN-I response
STAT2	IFN-I response
TAP1	IFN-I response
TDRD7	IFN-I response
TENT5A	IFN-I response
TMEM140	IFN-I response
TRAFD1	IFN-I response
TRIM14	IFN-I response
TRIM21	IFN-I response
TRIM25	IFN-I response
TRIM26	IFN-I response
TRIM5	IFN-I response
TXNIP	IFN-I response
UBA7	IFN-I response
UBE2L6	IFN-I response
USP18	IFN-I response
WARS1	IFN-I response
CACNA1A	Fibrotic genes
CD40	Fibrotic genes
CEBPB	Fibrotic genes
CREBBP	Fibrotic genes
EDN1	Fibrotic genes
EZH2	Fibrotic genes
FTH1	Fibrotic genes
ITGB7	Fibrotic genes
ITGB8	Fibrotic genes
MYL12A	Fibrotic genes
MYL12B	Fibrotic genes
PDGFA	Fibrotic genes
PDGFB	Fibrotic genes
PRKCE	Fibrotic genes
RAP1B	Fibrotic genes
RHOH	Fibrotic genes
SMAD3	Fibrotic genes
VEGFA	Fibrotic genes
WNT5B	Fibrotic genes
CCL15	COVID-19 related inflammatory genes
CCL20	COVID-19 related inflammatory genes
CCL3	COVID-19 related inflammatory genes
CCL4	COVID-19 related inflammatory genes
CCL5	COVID-19 related inflammatory genes
CCL7	COVID-19 related inflammatory genes
CCL8	COVID-19 related inflammatory genes
CTSD	COVID-19 related inflammatory genes
CXCL2	COVID-19 related inflammatory genes
CXCL3	COVID-19 related inflammatory genes
CXCL9	COVID-19 related inflammatory genes
IL12B	COVID-19 related inflammatory genes
IL15	COVID-19 related inflammatory genes
IL18	COVID-19 related inflammatory genes
IL1A	COVID-19 related inflammatory genes
IL1B	COVID-19 related inflammatory genes
IL23A	COVID-19 related inflammatory genes
IL6	COVID-19 related inflammatory genes
IL7	COVID-19 related inflammatory genes
S100A12	COVID-19 related inflammatory genes
S100A8	COVID-19 related inflammatory genes
TNF	COVID-19 related inflammatory genes
C2	Complement
C1S	Complement
CFB	Complement
C1R	Complement
SERPINE1	Complement
MMP14	Complement
SERPING1	Complement
CTSL	Complement
F5	Complement
MMP13	Complement
F7	Complement
CTSS	Complement
LGMN	Complement
PLG	Complement
C1QA	Complement
CASP1	Complement
GZMA	Complement
ADAM9	Complement
CALM3	Complement
C1QC	Complement
TIMP1	Complement
DPP4	Complement
KLK1	Complement
KLKB1	Complement
CD59	Complement
CR2	Complement
MMP15	Complement
LAP3	Complement
SPOCK2	Complement
F10	Complement
CTSB	Complement
SERPINA1	Complement
CTSO	Complement
CD40LG	Complement
CBLB	Complement
PDP1	Complement
C4BPB	Complement
PLEK	Complement
GP9	Complement
PLAUR	Complement
C3	Complement
F2	Complement
CASP4	Complement
STX4	Complement
CTSC	Complement
USP15	Complement
CR1	Complement
DUSP6	Complement
SERPINB2	Complement
GPD2	Complement
CFH	Complement
FN1	Complement
CD36	Complement
CA2	Complement
PSMB9	Complement
APOBEC3G	Complement
FCN1	Complement
GZMK	Complement
PDGFB	Complement
CLU	Complement
CASP10	Complement
LRP1	Complement
CTSD	Complement
S100A9	Complement
WAS	Complement
BRPF3	Complement
PLAT	Complement
CDA	Complement
MT3	Complement
CASP7	Complement
PRSS36	Complement
PFN1	Complement
GZMB	Complement
RNF4	Complement
ZEB1	Complement
CASP5	Complement
IRF1	Complement
CPQ	Complement
CDK5R1	Complement
ATOX1	Complement
PIK3CA	Complement
TMPRSS6	Complement
CPM	Complement
RCE1	Complement
CALM1	Complement
DOCK9	Complement
KYNU	Complement
RASGRP1	Complement
USP14	Complement
LCP2	Complement
GP1BA	Complement
KIF2A	Complement
GNB4	Complement
LCK	Complement
OLR1	Complement
PREP	Complement
MSRB1	Complement
LTA4H	Complement
ZFPM2	Complement
LYN	Complement
ACTN2	Complement
SIRT6	Complement
APOC1	Complement
PRKCD	Complement
ITGAM	Complement
DGKH	Complement
LTF	Complement
MAFF	Complement
KCNIP2	Complement
PCLO	Complement
DOCK10	Complement
SH2B3	Complement
RABIF	Complement
SRC	Complement
HPCAL4	Complement
CD46	Complement
PRDM4	Complement
GNAI3	Complement
C9	Complement
PPP2CB	Complement
IRF2	Complement
FYN	Complement
JAK2	Complement
PLA2G4A	Complement
PRCP	Complement
USP8	Complement
RHOG	Complement
L3MBTL4	Complement
LAMP2	Complement
PIM1	Complement
CXCL1	Complement
F3	Complement
GNAI2	Complement
CASP9	Complement
XPNPEP1	Complement
PLSCR1	Complement
IRF7	Complement
CD55	Complement
HSPA5	Complement
GNB2	Complement
DYRK2	Complement
PLA2G7	Complement
S100A12	Complement
GRB2	Complement
PHEX	Complement
GNGT2	Complement
DOCK4	Complement
MMP12	Complement
KCNIP3	Complement
FDX1	Complement
TIMP2	Complement
MMP8	Complement
FCER1G	Complement
RBSN	Complement
ANXA5	Complement
CTSV	Complement
GCA	Complement
EHD1	Complement
PRSS3	Complement
COL4A2	Complement
CSRP1	Complement
PIK3R5	Complement
SERPINC1	Complement
ANG	Complement
APOBEC3F	Complement
GATA3	Complement
DUSP5	Complement
CASP3	Complement
USP16	Complement
CP	Complement
PSEN1	Complement
LIPA	Complement
PCSK9	Complement
DGKG	Complement
GNG2	Complement
ME1	Complement
GMFB	Complement
SCG3	Complement
PPP4C	Complement
CCL5	Complement
CTSH	Complement
F8	Complement
APOA4	Complement
IL6	Complement
AKAP10	Complement
ERAP2	Complement
VCPIP1	Complement
HSPA1A	Complement
RAF1	Complement
NOTCH4	Complement
ADRA2B	Complement
CEBPB	Complement
HNF4A	Complement
LGALS3	Complement
TNFAIP3	Complement
CDH13	Complement
ITIH1	Complement
TFPI2	Complement
PIK3CG	Complement
S100A13	Complement
F2	Coagulation
PROC	Coagulation
C1S	Coagulation
MMP14	Coagulation
F10	Coagulation
PLG	Coagulation
C1R	Coagulation
SERPINE1	Coagulation
SERPING1	Coagulation
C2	Coagulation
F12	Coagulation
CFI	Coagulation
MMP2	Coagulation
C3	Coagulation
F9	Coagulation
CTSO	Coagulation
TMPRSS6	Coagulation
MMP9	Coagulation
PROZ	Coagulation
MMP1	Coagulation
CFB	Coagulation
BMP1	Coagulation
VWF	Coagulation
FGA	Coagulation
F11	Coagulation
THBD	Coagulation
FURIN	Coagulation
MMP11	Coagulation
F8	Coagulation
LGMN	Coagulation
HPN	Coagulation
CTSB	Coagulation
MBL2	Coagulation
F13B	Coagulation
TIMP1	Coagulation
CTSV	Coagulation
MMP8	Coagulation
A2M	Coagulation
MMP10	Coagulation
MASP2	Coagulation
FGG	Coagulation
C8A	Coagulation
PLAU	Coagulation
ADAM9	Coagulation
GSN	Coagulation
CAPN2	Coagulation
PLAT	Coagulation
FN1	Coagulation
CTSH	Coagulation
OLR1	Coagulation
SPARC	Coagulation
RGN	Coagulation
C8B	Coagulation
LAMP2	Coagulation
C9	Coagulation
PROS1	Coagulation
CLU	Coagulation
F2RL2	Coagulation
CD9	Coagulation
CFH	Coagulation
PREP	Coagulation
LTA4H	Coagulation
GP9	Coagulation
DUSP14	Coagulation
CTSK	Coagulation
GDA	Coagulation
CASP9	Coagulation
APOC1	Coagulation
CRIP2	Coagulation
KLK8	Coagulation
SERPINC1	Coagulation
ANXA1	Coagulation
ITIH1	Coagulation
PRSS23	Coagulation
FBN1	Coagulation
MST1	Coagulation
F3	Coagulation
KLF7	Coagulation
CTSE	Coagulation
ITGB3	Coagulation
CAPN5	Coagulation
CSRP1	Coagulation
KLKB1	Coagulation
MSRB2	Coagulation
TFPI2	Coagulation
MMP3	Coagulation
MEP1A	Coagulation
GP1BA	Coagulation
APOA1	Coagulation
SERPINA1	Coagulation
TF	Coagulation
PEF1	Coagulation
GNG12	Coagulation
SIRT2	Coagulation
COMP	Coagulation
HTRA1	Coagulation
MAFF	Coagulation
LRP1	Coagulation
PF4	Coagulation
CPQ	Coagulation
MMP15	Coagulation
RABIF	Coagulation
HRG	Coagulation
C8G	Coagulation
APOC2	Coagulation
SERPINB2	Coagulation
RAPGEF3	Coagulation
CPN1	Coagulation
ITGA2	Coagulation
RAC1	Coagulation
DPP4	Coagulation
WDR1	Coagulation
THBS1	Coagulation
FYN	Coagulation
PDGFB	Coagulation
SH2B2	Coagulation
PECAM1	Coagulation
MMP7	Coagulation
DUSP6	Coagulation
CPB2	Coagulation
S100A13	Coagulation
CFD	Coagulation
DCT	Coagulation
LEFTY2	Coagulation
ANG	Coagulation
C1QA	Coagulation
HMGCS2	Coagulation
ISCU	Coagulation
PLEK	Coagulation
APOC3	Coagulation
P2RY1	Coagulation
USP11	Coagulation
TIMP3	Coagulation
ACOX2	Coagulation
HNF4A	Coagulation
S100A1	Coagulation
GNB2	Coagulation
ARF4	Coagulation
