# Supplementary material for: Sensing of SARS-CoV-2 by pDCs and their subsequent production of IFN-I contribute to macrophage-induced cytokine storm during COVID-19
Source: Sci Immunol. Author manuscript; Available in PMC 2023 Jan 20. (PMC9853436; doi:10.1126/sciimmunol.add4906)
Supplement: Table S3 [file NIHMS1843099-supplement-Table_S3.xlsx]

## Sheet: Sheet1
gene name	score	logfoldchange	pval	pval_adj	DC cluster
PLXDC2	16.5612	1.94578	3.81418e-54	1.31765e-49	1
RTN1	14.3029	2.92739	9.61968e-41	1.66161e-36	1
SLC8A1	12.4427	1.50378	5.41069e-33	3.73836e-29	1
LRMDA	12.1033	1.5453	1.99037e-31	1.14599e-27	1
ATP8B4	11.5007	2.00181	1.5509e-28	7.65389e-25	1
DPYD	10.8255	1.39866	8.37471e-26	2.89313e-22	1
ALOX5	10.0337	1.59562	1.91696e-22	5.0941e-19	1
GNAQ	10.026	1.17536	1.64107e-22	4.72437e-19	1
DOCK4	9.88043	1.5479	6.13501e-22	1.41293e-18	1
MS4A4E	9.66021	2.15478	7.15451e-21	1.45388e-17	1
MGAM	9.51971	3.88666	5.68591e-20	8.54023e-17	1
CTNND1	9.4843	1.57064	2.52645e-20	4.59362e-17	1
MOB3B	9.45489	1.51111	3.06924e-20	5.19677e-17	1
JAML	9.13776	1.72833	5.14215e-19	6.83234e-16	1
GLYATL1	9.10621	4.17481	1.80488e-18	2.07838e-15	1
SRGAP1	9.07931	1.50142	7.34989e-19	9.06819e-16	1
DTNA	9.01059	2.47482	1.96851e-18	2.19368e-15	1
IL1R2	8.95098	2.83892	3.72398e-18	3.89844e-15	1
PID1	8.76334	2.6361	1.64827e-17	1.5817e-14	1
CAMK1D	8.71461	1.08489	1.36458e-17	1.34688e-14	1
AP001636.3	8.67297	3.53813	4.60576e-17	4.18712e-14	1
SIPA1L1	8.42339	1.1018	1.43067e-16	1.26728e-13	1
ETS2	8.26801	1.56157	5.19388e-16	4.27209e-13	1
IL1RAP	8.2588	2.10478	6.77553e-16	5.31972e-13	1
TLR2	8.25847	1.76914	6.10529e-16	4.90496e-13	1
ADGRE2	8.09662	2.6698	2.97577e-15	2.09798e-12	1
CHST11	8.0659	0.932973	2.22449e-15	1.60099e-12	1
CSF1R	8.01794	2.0787	4.33054e-15	2.99205e-12	1
FPR3	7.86321	2.03992	1.37139e-14	9.00307e-12	1
PSTPIP2	7.85226	1.96114	1.40697e-14	9.00307e-12	1
SLC8A1-AS1	7.75175	1.27542	2.58862e-14	1.62593e-11	1
AOAH	7.57467	1.21568	9.28615e-14	5.62806e-11	1
IL13RA1	7.51991	1.38723	1.38508e-13	8.08818e-11	1
XYLT1	7.50604	1.28089	1.49421e-13	8.4621e-11	1
MAML3	7.49192	1.00721	1.57846e-13	8.79509e-11	1
TBXAS1	7.48019	1.08305	1.82059e-13	9.98317e-11	1
ADAM28	7.4732	1.25256	1.95913e-13	1.0575e-10	1
ARHGAP26	7.40264	1.01544	2.97701e-13	1.55824e-10	1
CREB5	7.3916	1.82886	3.86041e-13	1.99048e-10	1
FPR1	7.28972	2.54833	9.24319e-13	4.43493e-10	1
FOXN3	7.25531	0.831504	8.43135e-13	4.10239e-10	1
ZEB2	7.23276	1.11847	1.007e-12	4.76543e-10	1
DPYD-AS1	7.01044	1.34921	4.96754e-12	2.22868e-09	1
MIR99AHG	6.94507	2.17869	9.10572e-12	3.93208e-09	1
ENTPD1	6.91811	1.13214	8.73864e-12	3.87032e-09	1
MS4A4A	6.87947	1.54372	1.22349e-11	5.21809e-09	1
ALCAM	6.85793	1.02527	1.29435e-11	5.45302e-09	1
ENTPD1-AS1	6.83384	1.08287	1.55005e-11	6.37476e-09	1
MCF2L2	6.78619	1.65961	2.33498e-11	9.4899e-09	1
PALD1	6.76212	1.3199	2.55334e-11	1.01388e-08	1
MEIKIN	6.74856	2.7596	3.43624e-11	1.3338e-08	1
MRC1	6.74269	1.38587	2.83645e-11	1.1135e-08	1
AC020611.2	6.58	2.21922	9.30338e-11	3.41909e-08	1
FMN1	6.5609	1.18968	8.95882e-11	3.32786e-08	1
RGS1	6.52433	1.28932	1.18055e-10	4.24827e-08	1
CD86	6.52286	1.28706	1.17509e-10	4.24827e-08	1
FCGR2B	6.51661	2.4143	1.4064e-10	4.85856e-08	1
HIF1A-AS3	6.49625	1.19099	1.39608e-10	4.85856e-08	1
IRAK3	6.45579	1.16591	1.77237e-10	6.00279e-08	1
RNF130	6.40015	1.04591	2.48914e-10	8.34852e-08	1
TMEM163	6.36606	1.653	3.27755e-10	1.06817e-07	1
HIF1A	6.34177	0.978409	3.56197e-10	1.15002e-07	1
ZNF577	6.26369	2.18707	6.68008e-10	2.0243e-07	1
ARHGAP24	6.25779	1.29779	6.23633e-10	1.92357e-07	1
CPED1	6.25382	1.89986	6.83078e-10	2.05197e-07	1
ELMO1	6.24178	0.665803	6.55639e-10	2.0044e-07	1
HGSNAT	6.22518	1.36708	7.74172e-10	2.30557e-07	1
ZNF804A	6.16075	1.80284	1.21258e-09	3.46276e-07	1
AC120193.1	6.14684	1.15511	1.21286e-09	3.46276e-07	1
IL18	6.12521	1.59727	1.41913e-09	3.98579e-07	1
DENND3	6.09044	1.35214	1.71136e-09	4.6921e-07	1
AXL	6.08667	1.53514	1.81521e-09	4.93765e-07	1
B3GNT5	6.08642	1.75482	1.85595e-09	5.00902e-07	1
TMEM51	6.04013	1.57041	2.36559e-09	6.33502e-07	1
PRKCE	6.01543	0.906799	2.60082e-09	6.91138e-07	1
FRMD4B	5.98431	1.18413	3.16998e-09	8.23385e-07	1
KCNIP1	5.96805	2.67359	4.09504e-09	1.04791e-06	1
INSR	5.91782	1.31652	4.78564e-09	1.20675e-06	1
AREG	5.91723	1.6403	4.91283e-09	1.22985e-06	1
CLEC4F	5.8463	5.21018	9.24275e-09	2.20207e-06	1
DEPTOR	5.83514	2.34794	8.58518e-09	2.07401e-06	1
ANKS1A	5.80222	0.902619	9.01666e-09	2.16312e-06	1
PHC2	5.79713	1.19898	9.60277e-09	2.25672e-06	1
CSF3R	5.78221	1.63132	1.07416e-08	2.5073e-06	1
GPRIN3	5.76568	0.82181	1.11369e-08	2.58213e-06	1
BCL2	5.75485	0.926328	1.18194e-08	2.68626e-06	1
MYO1F	5.75034	0.882842	1.21969e-08	2.75395e-06	1
INPP5A	5.74242	1.63658	1.35929e-08	3.01012e-06	1
RAPGEF1	5.66667	0.69006	1.94596e-08	4.25474e-06	1
EPB41L2	5.66415	1.10668	2.00719e-08	4.36104e-06	1
CPM	5.65898	1.34496	2.08444e-08	4.47262e-06	1
ARHGAP18	5.65504	0.958273	2.08013e-08	4.47262e-06	1
CACUL1	5.64423	1.10069	2.25532e-08	4.77989e-06	1
FCGR2A	5.63587	1.37064	2.35914e-08	4.93931e-06	1
SH3PXD2B	5.62944	1.32884	2.46477e-08	5.03834e-06	1
UTRN	5.62535	0.722421	2.44798e-08	5.0338e-06	1
ST18	5.61896	1.15059	2.5792e-08	5.1803e-06	1
RAB31	5.6164	0.761468	2.5754e-08	5.1803e-06	1
LCP2	5.6095	0.991359	2.71536e-08	5.42224e-06	1
ANKUB1	5.54222	0.894837	3.94037e-08	7.73432e-06	1
MEF2C	5.46622	0.833691	5.91444e-08	1.13511e-05	1
HLA-DRB1	5.38186	0.750019	9.33879e-08	1.76294e-05	1
SEMA4D	5.37853	1.03998	9.6069e-08	1.79665e-05	1
LNCAROD	5.37688	1.72458	1.00557e-07	1.84778e-05	1
OGFRL1	5.36928	1.11629	1.01758e-07	1.85997e-05	1
ABHD15-AS1	5.36705	1.01451	1.02838e-07	1.86981e-05	1
CLEC10A	5.36572	3.03044	1.16581e-07	2.08674e-05	1
JAZF1	5.36192	0.751398	1.04172e-07	1.88414e-05	1
MAP2K1	5.33085	0.822657	1.2396e-07	2.19607e-05	1
EPB41L3	5.30481	1.00055	1.42549e-07	2.51249e-05	1
PICALM	5.25895	0.581667	1.79677e-07	3.11916e-05	1
VEGFA	5.24803	1.81337	2.04028e-07	3.50665e-05	1
PTK2B	5.20644	0.909477	2.37988e-07	4.07007e-05	1
HLA-DRA	5.20114	1.01557	2.46021e-07	4.1662e-05	1
MS4A6A	5.17688	0.955233	2.77964e-07	4.63892e-05	1
RNF13	5.15501	0.864092	3.10329e-07	5.12948e-05	1
NHSL1	5.13387	1.07784	3.49123e-07	5.68906e-05	1
ADGRB3	5.13235	2.77672	3.90781e-07	6.22116e-05	1
MCTP1	5.12518	0.80772	3.62408e-07	5.87781e-05	1
PLA2G4A	5.12406	1.3915	3.77317e-07	6.06269e-05	1
MEF2A	5.124	0.630727	3.64595e-07	5.88566e-05	1
MIR646HG	5.11839	1.56853	3.88495e-07	6.2134e-05	1
MB21D2	5.07806	1.13895	4.68289e-07	7.35341e-05	1
SSH2	5.03059	0.620061	5.87984e-07	9.14977e-05	1
CYBB	5.03019	1.31219	6.0466e-07	9.36708e-05	1
ITPR2	5.02049	0.693704	6.18941e-07	9.54551e-05	1
SKIL	5.00371	1.19235	6.88001e-07	0.000104703	1
ITPR1	4.97495	0.849892	7.81325e-07	0.000117355	1
DAGLB	4.96966	1.34026	8.18531e-07	0.000122411	1
DOCK8	4.964	0.636546	8.22089e-07	0.000122413	1
FYB1	4.95217	0.927018	8.81738e-07	0.000130732	1
KYNU	4.93261	0.768969	9.63045e-07	0.000140972	1
TENM4	4.92044	1.10532	1.03227e-06	0.000150467	1
PRKCA	4.91688	0.940094	1.04295e-06	0.000151386	1
PPARD	4.90828	1.06519	1.09395e-06	0.000157465	1
PCNX2	4.88887	0.882053	1.20677e-06	0.000172983	1
CHKA	4.8866	0.944182	1.21811e-06	0.000173888	1
ITGA9	4.86872	1.85844	1.38794e-06	0.00019491	1
PRKAG2	4.85194	0.76223	1.43822e-06	0.000201152	1
LILRB3	4.84999	1.87062	1.52112e-06	0.000211889	1
IL1R1	4.84895	2.06628	1.55237e-06	0.000214431	1
ZFP36L1	4.83992	0.912013	1.53108e-06	0.00021242	1
RIN3	4.83504	0.783439	1.56246e-06	0.000214431	1
PLSCR1	4.77307	0.882148	2.11395e-06	0.000285268	1
QKI	4.7697	0.60878	2.14021e-06	0.000287688	1
AL163541.1	4.73684	2.01769	2.64112e-06	0.000348245	1
AC025576.3	4.7274	2.71285	2.77896e-06	0.000362271	1
STK17B	4.71604	0.652275	2.77443e-06	0.000362271	1
PKIB	4.71441	1.78679	2.92e-06	0.000377806	1
NUMB	4.70796	0.649668	2.88828e-06	0.000375107	1
FILIP1L	4.69004	1.05488	3.16715e-06	0.000405231	1
SORL1	4.67405	1.00815	3.4131e-06	0.000431901	1
ARHGAP15	4.65688	0.55736	3.67586e-06	0.000461769	1
ATP11A	4.64911	0.909809	3.84957e-06	0.000480098	1
GPR183	4.63297	1.09962	4.16701e-06	0.000517819	1
SMAP2	4.5903	0.62162	5.03709e-06	0.000614881	1
CD300A	4.58179	1.68023	5.37339e-06	0.000653624	1
RALA	4.5764	0.946186	5.4249e-06	0.000657574	1
AL035446.2	4.56272	1.65014	5.88421e-06	0.000708279	1
NAMPT	4.56179	0.844888	5.77948e-06	0.000698104	1
SH3BP5	4.55617	1.05979	5.94664e-06	0.000713308	1
LITAF	4.55256	0.86673	6.06242e-06	0.000717234	1
MALT1	4.53388	0.893068	6.57036e-06	0.000774674	1
UBE2E2	4.52789	0.62555	6.72891e-06	0.000785327	1
THADA	4.49293	0.806598	7.94239e-06	0.000911554	1
MTHFD1L	4.4771	1.03334	8.59473e-06	0.000979912	1
CD58	4.45427	0.877946	9.49381e-06	0.00106832	1
ATG4C	4.43251	1.23708	1.05637e-05	0.00118102	1
APAF1	4.3986	0.936247	1.22269e-05	0.00134519	1
AC009093.2	4.39804	0.887771	1.22195e-05	0.00134519	1
ABHD12	4.38004	1.11727	1.33747e-05	0.00146215	1
SGK1	4.36472	1.10517	1.42934e-05	0.00155767	1
LST1	4.36135	1.38385	1.46471e-05	0.0015862	1
ANKH	4.35994	1.07642	1.45192e-05	0.0015773	1
ETV5	4.35885	2.12323	1.51434e-05	0.00162579	1
DLEU7	4.35677	1.8641	1.51539e-05	0.00162579	1
SDCCAG8	4.35363	0.695537	1.49042e-05	0.001609	1
C1orf195	4.3527	2.51888	1.57252e-05	0.00167341	1
CD1C	4.3324	3.5864	1.76064e-05	0.00184312	1
AC024145.1	4.33106	1.37127	1.66635e-05	0.00176042	1
PHACTR1	4.31956	0.801069	1.73794e-05	0.00183045	1
FOS	4.31893	1.16493	1.75375e-05	0.00184149	1
RAB37	4.30833	1.99988	1.88676e-05	0.00196137	1
AHR	4.30645	0.639181	1.8354e-05	0.00191558	1
ZNF490	4.30389	1.40493	1.89063e-05	0.00196137	1
PDE4A	4.29794	1.00919	1.91591e-05	0.00198165	1
SEC14L1	4.27909	0.771572	2.07736e-05	0.00214222	1
FKBP5	4.27066	0.561429	2.1516e-05	0.00221218	1
NLRP3	4.26961	1.41951	2.19946e-05	0.00225468	1
AC087286.2	4.25261	0.745666	2.33702e-05	0.0023886	1
DENND1A	4.24004	0.613839	2.45891e-05	0.00249107	1
CHSY1	4.22946	0.965027	2.58236e-05	0.0025858	1
OLR1	4.22617	1.60266	2.65532e-05	0.00264353	1
IPCEF1	4.21413	1.44065	2.80439e-05	0.00278392	1
CSF2RA	4.19022	0.558729	3.05125e-05	0.00298608	1
LAPTM5	4.1841	0.847057	3.14306e-05	0.00306724	1
TIAM1	4.16658	1.27087	3.42344e-05	0.00330353	1
MAP3K20-AS1	4.16303	2.165	3.53278e-05	0.0033901	1
TET2	4.15652	0.598836	3.52893e-05	0.0033901	1
P2RY12	4.15471	2.642	3.70232e-05	0.00350412	1
CHD1	4.15144	0.685687	3.61315e-05	0.00343857	1
PPP2R2B	4.14273	1.39656	3.81299e-05	0.00356974	1
MSR1	4.14243	1.04067	3.7627e-05	0.00355154	1
GAB3	4.12386	0.909582	4.08517e-05	0.00380395	1
BNC2	4.11813	1.20319	4.20252e-05	0.00385094	1
TMEM51-AS1	4.11679	3.50483	4.39587e-05	0.00399631	1
BAZ2B	4.09399	0.62536	4.61051e-05	0.00418044	1
S100Z	4.09047	1.31672	4.72481e-05	0.00427286	1
AC105916.1	4.07591	1.74423	5.08606e-05	0.00456371	1
PLEK2	4.06583	24.5154	5.61644e-05	0.00497501	1
MGAT4A	4.04544	0.865911	5.66588e-05	0.00500597	1
RB1	4.03141	0.683456	6.00348e-05	0.00525054	1
SPEN	4.02898	0.79663	6.07382e-05	0.00529864	1
TRPM2	4.01062	1.13239	6.59259e-05	0.00563829	1
LDLRAD4	4.00998	0.438317	6.55716e-05	0.00563829	1
PTGS1	3.99592	1.87066	7.11646e-05	0.0060553	1
SNCA	3.98303	1.58301	7.44899e-05	0.00626153	1
UST	3.97951	0.754392	7.44945e-05	0.00626153	1
UBAC2	3.97449	0.593886	7.6046e-05	0.00636098	1
RBM47	3.96626	0.539886	7.86783e-05	0.0065337	1
SLC2A3	3.94842	0.856617	8.48348e-05	0.00702806	1
ST6GAL1	3.93828	0.667124	8.83859e-05	0.00725268	1
HBEGF	3.93343	2.59255	9.36852e-05	0.0075973	1
AC133065.1	3.92094	0.810749	9.49737e-05	0.00768043	1
SFMBT2	3.91947	0.607593	9.53773e-05	0.00768043	1
AC092546.1	3.91138	2.72657	0.000102621	0.00816857	1
XAF1	3.89509	1.18151	0.000105763	0.00839926	1
HERPUD1	3.88954	0.915624	0.00010823	0.00853636	1
FHAD1	3.88625	1.60293	0.000110841	0.00866312	1
AC104365.1	3.88567	0.884863	0.000109721	0.0086146	1
TMLHE-AS1	3.88405	0.854918	0.000110358	0.00864497	1
FMNL3	3.87934	0.905982	0.000112592	0.00878012	1
SKI	3.86425	0.912832	0.000119791	0.00925792	1
HLA-DQA1	3.8566	0.629253	0.000123013	0.00948575	1
NFAM1	3.85565	1.36033	0.000124664	0.00959166	1
GABARAPL1	3.84464	1.52418	0.000130422	0.00996807	1
KIAA1958	-3.84359	-1.13899	0.000131018	0.00999153	1
PATJ	-3.85646	-2.7737	0.000127832	0.00979179	1
FSCN1	-3.8593	-3.25068	0.000127519	0.00978951	1
DLG1	-3.86821	-0.674649	0.000117397	0.00911366	1
TC2N	-3.87755	-3.42108	0.00011827	0.00916088	1
AL162414.1	-3.88543	-2.26097	0.000113024	0.00879395	1
USP12	-3.8931	-0.912563	0.000106626	0.00844837	1
ABTB2	-3.89753	-2.28035	0.000108053	0.00853636	1
LEF1	-3.89818	-3.6454	0.00010946	0.00861366	1
NAV1	-3.90978	-0.744886	9.95811e-05	0.00794487	1
ANXA6	-3.91415	-1.29531	9.82677e-05	0.00785823	1
DST	-3.91571	-0.604057	9.68757e-05	0.00776489	1
MCOLN2	-3.92017	-0.731069	9.51836e-05	0.00768043	1
SEMA7A	-3.92153	-1.89736	9.68021e-05	0.00776489	1
ITGAL	-3.93391	-1.05639	9.05234e-05	0.00737552	1
ZDHHC17	-3.93521	-0.866947	8.96636e-05	0.00733664	1
MIR4435-2HG	-3.93906	-0.827746	8.83279e-05	0.00725268	1
AL807761.4	-3.93949	-4.36839	9.30912e-05	0.00756689	1
ZNF462	-3.94354	-2.50423	8.98338e-05	0.00733664	1
EPHB1	-3.95669	-2.57214	8.53803e-05	0.00705633	1
SMPD3	-3.96302	-24.4424	8.5586e-05	0.00705645	1
HTT	-3.97255	-0.66025	7.68109e-05	0.00639804	1
SETBP1	-3.97539	-1.39501	7.68595e-05	0.00639804	1
CCDC6	-3.97667	-0.735278	7.55601e-05	0.00633568	1
VHL	-3.98734	-1.74269	7.3602e-05	0.00621676	1
RNF150	-3.99393	-2.7174	7.28366e-05	0.00616719	1
PLEKHG4B	-3.99962	-3.6151	7.24263e-05	0.00614752	1
PDE4B	-4.0095	-0.692724	6.57782e-05	0.00563829	1
TRAF1	-4.01356	-1.48684	6.59372e-05	0.00563829	1
KIAA1211	-4.01795	-2.99461	6.68111e-05	0.0056989	1
PLEKHG1	-4.01836	-1.54441	6.4671e-05	0.00558531	1
TAP2	-4.01873	-1.08928	6.39058e-05	0.00553306	1
CDC14A	-4.02778	-0.900002	6.12752e-05	0.00533202	1
CERS6	-4.03498	-0.654514	5.95807e-05	0.00522405	1
MAP3K14	-4.03734	-0.897412	5.89664e-05	0.00518334	1
STRIP2	-4.04266	-24.9383	6.18058e-05	0.00536468	1
DACH1	-4.05471	-3.67174	5.77591e-05	0.00509017	1
HSPH1	-4.05613	-0.987991	5.43927e-05	0.00483684	1
MYEF2	-4.05861	-1.70116	5.43966e-05	0.00483684	1
MYO7B	-4.07004	-4.36839	5.44645e-05	0.00483684	1
VAC14-AS1	-4.07078	-2.88425	5.34112e-05	0.00478016	1
RORA	-4.08761	-1.60326	4.86281e-05	0.00437476	1
FAM160A1	-4.09507	-1.94745	4.78408e-05	0.00431517	1
AHCYL2	-4.10851	-0.787309	4.34934e-05	0.00396444	1
PLPP1	-4.11193	-1.22982	4.31694e-05	0.00394531	1
CHD7	-4.12118	-1.07395	4.14738e-05	0.00382459	1
FOXO1	-4.12282	-0.856205	4.11052e-05	0.00381726	1
IRAK2	-4.12329	-1.29139	4.14328e-05	0.00382459	1
CDRT4	-4.12832	-2.45305	4.15162e-05	0.00382459	1
GPC5	-4.13474	-5.22836	4.19492e-05	0.00385094	1
RAB8B	-4.14169	-0.713224	3.7759e-05	0.00355428	1
IQCE	-4.14317	-2.05666	3.87004e-05	0.00361337	1
UGCG	-4.15339	-0.881559	3.60241e-05	0.00343782	1
CD200	-4.1566	-4.54083	3.79809e-05	0.00356546	1
DUSP5	-4.1613	-1.59406	3.5577e-05	0.00340455	1
CLEC4C	-4.16618	-24.9733	3.69082e-05	0.00350283	1
DUSP4	-4.17347	-1.61887	3.37388e-05	0.00326482	1
PAWR	-4.18372	-2.98995	3.32594e-05	0.00322747	1
PLXNA4	-4.18571	-2.35865	3.25534e-05	0.00316785	1
AC008105.3	-4.19445	-1.10334	3.03137e-05	0.00297505	1
SMAD3	-4.20219	-1.18619	2.94408e-05	0.00289761	1
UPF2	-4.20498	-0.753832	2.87535e-05	0.00283806	1
ST7	-4.21057	-1.42552	2.83203e-05	0.0028033	1
NUBPL	-4.22936	-0.869886	2.6022e-05	0.00259814	1
OFD1	-4.23676	-1.10035	2.5316e-05	0.00254976	1
PRKCQ	-4.2455	-2.02631	2.48679e-05	0.00251194	1
CYYR1-AS1	-4.25051	-24.9896	2.57647e-05	0.0025858	1
KAT2B	-4.25094	-0.724464	2.3579e-05	0.00240283	1
CDHR3	-4.2606	-4.60744	2.43663e-05	0.00247575	1
SPPL3	-4.33241	-0.634154	1.64117e-05	0.00173914	1
MED13	-4.34315	-0.730367	1.56384e-05	0.00167259	1
ECE1	-4.35062	-2.35208	1.5743e-05	0.00167341	1
RIPOR2	-4.38688	-0.858956	1.28664e-05	0.00141106	1
BCL11A	-4.4029	-1.01376	1.20682e-05	0.00133624	1
ARID1B	-4.4218	-0.53004	1.09466e-05	0.00121988	1
NCAM1	-4.4268	-2.6159	1.12224e-05	0.00124659	1
CBFA2T3	-4.43956	-1.08319	1.0249e-05	0.00114955	1
HSH2D	-4.46269	-1.53948	9.26566e-06	0.00104605	1
KDM2B	-4.46557	-0.981747	9.15671e-06	0.00103714	1
ERN1	-4.47545	-1.38076	8.81042e-06	0.0010012	1
TNIK	-4.49426	-1.80421	8.18729e-06	0.00093655	1
CYFIP2	-4.49482	-1.21944	7.94196e-06	0.000911554	1
LAMP3	-4.50818	-2.014	7.71107e-06	0.000890925	1
PTPN2	-4.50952	-0.74217	7.37039e-06	0.000854421	1
MAML2	-4.5203	-0.680567	7.00048e-06	0.000814271	1
KIF16B	-4.53178	-0.826729	6.67327e-06	0.000784132	1
CCDC126	-4.53877	-2.01838	6.72192e-06	0.000785327	1
PIK3CB	-4.55351	-0.808904	6.01192e-06	0.000713703	1
HSP90AA1	-4.55496	-0.954793	5.97742e-06	0.000713703	1
ZFYVE28	-4.56015	-1.71568	6.00496e-06	0.000713703	1
HIVEP1	-4.59571	-0.930235	4.94392e-06	0.000605647	1
SH3PXD2A	-4.60528	-1.81411	4.94346e-06	0.000605647	1
BTLA	-4.63073	-2.54528	4.44374e-06	0.000548263	1
ROBO1	-4.64182	-3.03312	4.33879e-06	0.000537233	1
LDLRAD3	-4.67219	-0.931436	3.44956e-06	0.000434922	1
COL24A1	-4.67309	-3.66793	3.78057e-06	0.000473201	1
C1orf54	-4.69004	-2.06448	3.27621e-06	0.000416659	1
PLEKHA5	-4.69645	-1.05771	3.08589e-06	0.000396301	1
LINC01725	-4.69963	-3.00482	3.28059e-06	0.000416659	1
CD96	-4.70395	-2.14406	3.05922e-06	0.000394342	1
ADAM12	-4.72809	-2.41793	2.7218e-06	0.000357518	1
PTPRS	-4.74876	-3.15069	2.62108e-06	0.000348245	1
CLCN4	-4.75253	-4.8415	2.63457e-06	0.000348245	1
ENO4	-4.77226	-1.57048	2.21319e-06	0.000295388	1
HSPA8	-4.78209	-1.76903	2.10163e-06	0.000284718	1
LINC01478	-4.78768	-3.68559	2.2146e-06	0.000295388	1
DAPP1	-4.81292	-1.11012	1.77236e-06	0.000241054	1
CAMK2D	-4.81351	-0.815709	1.74908e-06	0.000238828	1
TTN	-4.84392	-1.9527	1.5642e-06	0.000214431	1
FARP2	-4.87265	-1.04333	1.32304e-06	0.000186554	1
GRAMD1B	-4.8789	-1.14982	1.27579e-06	0.000180629	1
WNT5B	-4.89988	-2.6099	1.24998e-06	0.000177702	1
TRERF1	-4.91517	-0.97669	1.06697e-06	0.000154225	1
HIVEP2	-4.94771	-0.888699	8.97652e-07	0.000132523	1
GPR157	-4.95434	-1.78634	9.16364e-07	0.000134709	1
TXN	-4.99781	-2.53208	7.61304e-07	0.000115351	1
PAK3	-5.00559	-4.93487	7.75094e-07	0.000116927	1
AP000462.1	-5.02706	-3.59519	6.78968e-07	0.000103786	1
MAP3K13	-5.02782	-1.48382	6.21831e-07	9.54746e-05	1
PAM	-5.06993	-1.3307	4.9383e-07	7.71939e-05	1
HPS5	-5.0912	-1.10658	4.4347e-07	6.99549e-05	1
NET1	-5.11938	-1.91473	4.00046e-07	6.33945e-05	1
DIPK1A	-5.14297	-1.20879	3.38068e-07	5.56138e-05	1
COBLL1	-5.15578	-2.83194	3.45967e-07	5.66435e-05	1
LINC01374	-5.18352	-1.79834	2.90643e-07	4.82719e-05	1
SUB1	-5.18756	-1.22612	2.69473e-07	4.51903e-05	1
VOPP1	-5.1999	-0.778251	2.47635e-07	4.17307e-05	1
FYN	-5.20662	-0.871747	2.3971e-07	4.07932e-05	1
MAST4	-5.26241	-2.73509	1.9971e-07	3.44959e-05	1
ATP8A1	-5.30307	-1.20334	1.4657e-07	2.55728e-05	1
RAB30	-5.31815	-2.08132	1.43735e-07	2.52055e-05	1
PPP1R16B	-5.33624	-1.20956	1.21781e-07	2.16859e-05	1
BASP1	-5.37679	-1.10289	9.81691e-08	1.82331e-05	1
DPP4	-5.37871	-4.25624	1.14254e-07	2.05574e-05	1
SYNE2	-5.38731	-2.18904	9.92683e-08	1.83386e-05	1
BCL11B	-5.40093	-2.86731	9.62137e-08	1.79665e-05	1
INPP4B	-5.40335	-1.62038	8.80337e-08	1.671e-05	1
PVT1	-5.45652	-1.4615	6.44592e-08	1.23028e-05	1
SNX3	-5.49038	-1.56149	5.48962e-08	1.05947e-05	1
LY75	-5.53187	-1.35074	4.34451e-08	8.4794e-06	1
ST8SIA1	-5.55807	-4.69865	4.47505e-08	8.68511e-06	1
NIBAN1	-5.57413	-0.994623	3.3407e-08	6.63264e-06	1
CAMK4	-5.58252	-2.82995	3.5704e-08	7.04818e-06	1
CARD11	-5.64072	-1.14994	2.3292e-08	4.90637e-06	1
ETS1	-5.64225	-2.12776	2.51886e-08	5.11861e-06	1
ZNF366	-5.64373	-1.50228	2.37417e-08	4.94085e-06	1
AC023590.1	-5.6457	-2.02336	2.42294e-08	5.01216e-06	1
LINC00299	-5.67671	-2.94424	2.14681e-08	4.57801e-06	1
FMNL2	-5.71907	-0.904901	1.45335e-08	3.19792e-06	1
THRB	-5.76123	-1.79441	1.23269e-08	2.76522e-06	1
LPP	-5.76328	-0.649792	1.1259e-08	2.59303e-06	1
KCND3	-5.79289	-26.062	1.27296e-08	2.83714e-06	1
MGLL	-5.79726	-3.17282	1.14935e-08	2.62949e-06	1
ENPP1	-5.82796	-2.97343	9.51531e-09	2.25148e-06	1
CLEC9A	-5.87292	-4.00853	7.64406e-09	1.85966e-06	1
FLNB	-5.88818	-2.98337	6.40586e-09	1.56948e-06	1
THEMIS	-5.89746	-2.78102	6.13074e-09	1.5128e-06	1
GRAP2	-5.91574	-2.53972	5.5072e-09	1.36872e-06	1
SHTN1	-5.95095	-1.15748	3.95537e-09	1.01972e-06	1
CPNE3	-5.95528	-2.31703	4.26899e-09	1.08439e-06	1
NCOA7	-5.98979	-1.28632	3.16081e-09	8.23385e-07	1
FLT3	-5.99249	-1.10571	3.05127e-09	8.04651e-07	1
PACS1	-6.10383	-0.926939	1.55986e-09	4.31096e-07	1
ZNF516	-6.13746	-1.13058	1.28802e-09	3.6472e-07	1
BCL6	-6.15655	-1.09936	1.16999e-09	3.39652e-07	1
CCR7	-6.15823	-4.16707	1.47172e-09	4.10015e-07	1
CBLB	-6.1817	-1.13906	1.00277e-09	2.93575e-07	1
IDO2	-6.19905	-2.081	9.84962e-10	2.90825e-07	1
ASAP1	-6.26455	-0.835171	5.82903e-10	1.83063e-07	1
RHEX	-6.31697	-4.9582	5.99364e-10	1.86537e-07	1
ELOVL5	-6.3184	-1.292	4.37908e-10	1.40074e-07	1
ANKRD33B	-6.33255	-3.79779	5.2734e-10	1.67133e-07	1
PPM1H	-6.39126	-2.17559	3.09298e-10	1.01762e-07	1
SLAMF7	-6.40995	-2.8092	3.00267e-10	9.97407e-08	1
AC007991.3	-6.49613	-2.48334	1.64886e-10	5.63975e-08	1
FARS2	-6.51231	-1.15326	1.27707e-10	4.54821e-08	1
SLFN12L	-6.53247	-2.46014	1.33834e-10	4.71778e-08	1
CCSER1	-6.57211	-1.05347	8.92572e-11	3.32786e-08	1
C1orf21	-6.64479	-2.59607	6.9093e-11	2.62295e-08	1
SKAP1	-6.68439	-2.47047	5.17183e-11	1.98518e-08	1
RAB11FIP1	-6.77159	-1.29069	2.44899e-11	9.83754e-09	1
ID2	-6.86994	-1.79882	1.38932e-11	5.78257e-09	1
PLEKHM3	-6.93933	-1.82852	9.04055e-12	3.93208e-09	1
ST3GAL5	-7.03751	-1.7638	4.61471e-12	2.11997e-09	1
CD226	-7.04524	-2.10264	4.66385e-12	2.11997e-09	1
TOX	-7.11301	-1.56667	2.4841e-12	1.15967e-09	1
SLC22A23	-7.32069	-2.51277	7.77052e-13	3.83486e-10	1
SAMD12	-7.33586	-2.08719	6.37701e-13	3.19276e-10	1
KIF2A	-7.38045	-1.7874	4.6794e-13	2.37727e-10	1
PTK2	-7.48351	-2.55507	2.61749e-13	1.39114e-10	1
FNBP1	-7.53656	-0.949966	1.20967e-13	7.20505e-11	1
DYSF	-7.57625	-2.98716	1.40477e-13	8.08818e-11	1
RAB7B	-7.8146	-3.45807	3.00108e-14	1.85135e-11	1
MYO9A	-7.8902	-1.58356	1.04542e-14	7.08139e-12	1
AC005599.1	-7.91052	-3.35612	1.4073e-14	9.00307e-12	1
RABGAP1L	-8.13772	-1.02587	1.34092e-15	1.00703e-12	1
NLRC5	-8.14306	-1.87008	1.59909e-15	1.17537e-12	1
NEGR1	-8.2081	-1.98744	1.16245e-15	8.92402e-13	1
BIRC3	-8.36627	-3.1435	5.08641e-16	4.27209e-13	1
RUBCNL	-8.4826	-2.63816	1.66403e-16	1.43714e-13	1
IDO1	-8.7114	-2.86982	2.37263e-17	2.21527e-14	1
AC060234.3	-8.91355	-2.47876	5.79674e-18	5.88983e-15	1
NCALD	-9.04259	-3.43816	2.75627e-18	2.97557e-15	1
SLC9A9	-9.08506	-1.52065	8.55437e-19	1.01903e-15	1
SLC24A4	-9.23955	-4.23882	6.30844e-19	8.07153e-16	1
AC099560.1	-9.34295	-4.79715	2.76727e-19	3.82393e-16	1
SDK1	-9.45847	-4.04288	1.21568e-19	1.74987e-16	1
VAC14	-9.48671	-2.0798	3.9255e-20	6.1641e-17	1
CADM1	-9.58842	-3.37927	3.15904e-20	5.19677e-17	1
SLCO5A1	-9.76571	-4.11948	8.67003e-21	1.66397e-17	1
ENOX1	-10.0182	-5.59867	1.39836e-21	3.01924e-18	1
MIR924HG	-10.1005	-4.31666	5.15765e-22	1.27269e-18	1
ZEB1	-10.7426	-1.97161	3.3827e-25	1.06235e-21	1
IRF8	-11.292	-2.74796	5.89293e-27	2.26197e-23	1
AUTS2	-11.4836	-1.74105	2.22767e-28	9.61965e-25	1
CLNK	-12.8466	-3.9685	4.83221e-33	3.73836e-29	1
WDFY4	-13.7272	-2.48205	1.30744e-37	1.50556e-33	1
WDFY4	22.4778	3.8258	2.453e-74	4.23707e-70	2
CCSER1	22.3105	3.32162	3.7346e-79	1.29016e-74	2
CLNK	17.8292	4.89059	7.15088e-51	8.23448e-47	2
HDAC9	16.2321	2.45606	6.71337e-49	5.798e-45	2
MIR924HG	13.6238	5.59046	8.672e-34	5.99166e-30	2
NEGR1	12.8874	3.29134	4.48445e-32	2.582e-28	2
AUTS2	12.4079	2.00251	1.60122e-31	7.90223e-28	2
CADM1	12.3734	4.17454	1.3918e-29	5.34234e-26	2
AC060234.3	12.3668	3.54697	1.14725e-29	4.95411e-26	2
SLC24A4	11.7276	5.00836	8.11201e-27	2.33531e-23	2
BCL6	11.6084	2.25351	1.0793e-27	3.72855e-24	2
CPVL	11.5957	2.18861	1.2818e-27	4.02554e-24	2
TOX	10.9348	2.50578	4.66104e-25	1.23862e-21	2
IRF8	10.9067	2.55575	7.17984e-25	1.77168e-21	2
NCALD	10.6365	3.80361	3.84531e-23	8.3025e-20	2
AC005599.1	10.4657	4.56341	2.09079e-22	4.01269e-19	2
AC099560.1	10.4068	4.13194	2.0285e-22	4.01269e-19	2
CAMK2D	10.1212	1.91863	4.39234e-22	7.84732e-19	2
ASAP1	10.0553	1.49048	4.54311e-22	7.84732e-19	2
RAB7B	9.81016	4.32255	3.38486e-20	4.87222e-17	2
VAC14	9.78505	2.22558	1.127e-20	1.69276e-17	2
SDK1	9.74695	3.59077	3.90498e-20	5.39606e-17	2
KIF16B	9.58532	1.95699	4.30102e-20	5.71473e-17	2
RUBCNL	9.5829	2.8995	8.76057e-20	1.1209e-16	2
DST	9.25158	1.57498	4.34566e-19	5.36161e-16	2
CCDC26	9.11011	2.78031	3.05202e-18	3.5145e-15	2
GNAO1	9.09907	2.54147	2.57532e-18	3.06783e-15	2
SHTN1	8.87182	1.91516	1.32319e-17	1.47454e-14	2
CD226	8.79577	2.74515	3.86307e-17	4.17042e-14	2
PPM1H	8.74517	3.1674	6.97628e-17	6.69451e-14	2
ZNF516	8.64522	1.7523	6.78574e-17	6.69451e-14	2
LPP	8.61458	1.11024	6.01185e-17	6.10839e-14	2
NUBPL	8.54864	1.99749	1.68939e-16	1.53583e-13	2
DENND1B	8.29183	1.37454	8.09872e-16	6.99446e-13	2
ZNF366	8.24871	2.40768	1.84228e-15	1.55228e-12	2
PTK2	8.07147	2.81602	8.97143e-15	6.59419e-12	2
CCDC6	8.0198	1.65206	6.66035e-15	5.3509e-12	2
ZBTB46	8.01221	1.71035	7.32931e-15	5.75451e-12	2
ELOVL5	7.98754	1.81149	9.72795e-15	6.85841e-12	2
FLT3	7.93776	1.60033	1.09562e-14	7.56984e-12	2
THRB	7.83377	2.63037	3.89413e-14	2.63778e-11	2
ENPP1	7.78364	4.44243	8.99236e-14	5.86132e-11	2
PLEKHM3	7.75591	2.18604	6.07615e-14	4.03667e-11	2
NAAA	7.63703	2.04363	1.264e-13	8.08632e-11	2
ZEB1	7.58436	1.49268	1.42377e-13	8.94282e-11	2
HPS5	7.58144	1.8535	1.77775e-13	1.07744e-10	2
CPNE3	7.51526	3.02903	3.79869e-13	2.18716e-10	2
RAB11FIP1	7.47235	1.58375	3.32579e-13	1.94734e-10	2
KIAA1958	7.42129	2.52295	6.41031e-13	3.51509e-10	2
CBFA2T3	7.40926	2.0347	6.09609e-13	3.3967e-10	2
CLEC9A	7.35501	5.33788	1.579e-12	8.14153e-10	2
FARS2	7.3103	1.44519	9.57186e-13	5.16671e-10	2
ID2	7.30818	2.02164	1.145e-12	5.99322e-10	2
PLEKHA5	7.30746	1.82302	1.06777e-12	5.67493e-10	2
ENO4	7.21568	2.67925	2.72581e-12	1.36472e-09	2
VAV3	7.17594	1.16036	2.22128e-12	1.12848e-09	2
RUNX1	7.13669	1.14168	2.76847e-12	1.36628e-09	2
PTPN2	7.11315	1.34263	3.57611e-12	1.71584e-09	2
SNX3	7.04948	2.18459	6.88917e-12	3.17324e-09	2
TRERF1	7.02215	1.59153	7.04554e-12	3.20257e-09	2
DYSF	7.00625	2.55168	9.73987e-12	4.25916e-09	2
KCND3	6.88462	27.1042	3.25699e-11	1.32372e-08	2
NLRC5	6.86398	1.6477	1.93468e-11	8.05244e-09	2
NFATC2	6.76811	1.46891	3.34073e-11	1.34196e-08	2
HLA-DPB1	6.75279	1.04435	3.44753e-11	1.36895e-08	2
NEDD9	6.7129	1.49819	4.97032e-11	1.92927e-08	2
SLC9A9	6.62284	1.26593	8.24075e-11	3.0526e-08	2
UPF2	6.57239	1.32593	1.13245e-10	4.03317e-08	2
PLPP1	6.47205	2.13324	2.39944e-10	8.37282e-08	2
KAT2B	6.42636	1.28314	2.92374e-10	9.80617e-08	2
MYO9A	6.38745	1.3988	3.64917e-10	1.21216e-07	2
LDLRAD3	6.36565	1.41493	4.05386e-10	1.33376e-07	2
PIK3CB	6.16363	1.23058	1.33554e-09	4.19434e-07	2
LRRK2	6.1427	1.2764	1.5282e-09	4.75614e-07	2
GAS7	6.13547	1.31729	1.61403e-09	4.97843e-07	2
C1orf54	6.11144	2.84902	2.31683e-09	6.89975e-07	2
IDO1	5.99384	1.74437	3.66446e-09	1.0638e-06	2
AP000462.1	5.96727	4.25013	6.05413e-09	1.70037e-06	2
MARCH1	5.92923	1.015	5.12931e-09	1.46444e-06	2
NR1H2	5.89681	2.04222	7.44793e-09	2.02595e-06	2
MCOLN2	5.83632	1.22467	8.88242e-09	2.39728e-06	2
FAM135A	5.80818	1.34146	1.07769e-08	2.77835e-06	2
KCNK6	5.8078	1.4463	1.07507e-08	2.77835e-06	2
AC005162.3	5.78918	2.49699	1.41732e-08	3.54803e-06	2
IRAK2	5.69869	2.00477	2.17181e-08	5.28361e-06	2
BCR	5.62404	1.90716	3.2139e-08	7.55288e-06	2
OXSR1	5.55785	1.39133	4.38087e-08	1.00226e-05	2
NCOA7	5.55684	1.31635	4.2936e-08	9.88844e-06	2
NIBAN1	5.54679	1.13426	4.44753e-08	1.01082e-05	2
CBL	5.54151	1.14851	4.58776e-08	1.03587e-05	2
PAK3	5.52884	4.56482	6.51119e-08	1.39711e-05	2
C1orf21	5.51094	2.11324	6.19145e-08	1.36236e-05	2
ANPEP	5.49379	1.78984	6.25417e-08	1.36394e-05	2
SEPTIN6	5.48898	0.946294	5.99364e-08	1.32728e-05	2
NET1	5.46041	2.11538	7.76841e-08	1.63639e-05	2
CCDC126	5.3975	2.54332	1.14243e-07	2.34919e-05	2
ZNF462	5.35128	3.86635	1.58473e-07	3.11411e-05	2
SPPL3	5.35071	0.922847	1.26247e-07	2.58066e-05	2
FNBP1	5.26355	0.794698	1.96633e-07	3.73235e-05	2
P2RY14	5.25105	1.23879	2.15197e-07	4.04033e-05	2
MYBL1	5.24648	2.12138	2.36609e-07	4.41831e-05	2
SULF2	5.1801	1.05942	3.07357e-07	5.64784e-05	2
HTT	5.13295	0.989288	3.9087e-07	7.10684e-05	2
INPP5F	5.0915	1.50951	5.02205e-07	8.89701e-05	2
ETV6	5.07786	0.688637	5.06804e-07	8.93268e-05	2
BTLA	5.0602	2.77789	6.39692e-07	0.00011161	2
AIDA	5.03622	2.0638	6.80008e-07	0.000116295	2
FUT8	5.02807	1.0671	6.56302e-07	0.000113933	2
SLAMF7	5.02708	2.0115	7.09743e-07	0.000119946	2
PRELID2	5.00272	2.10702	8.07732e-07	0.000134801	2
FNIP2	4.93963	1.02191	1.02723e-06	0.000168985	2
CIITA	4.93451	0.690176	1.03568e-06	0.000169567	2
COTL1	4.87207	1.04387	1.41788e-06	0.000225723	2
AC035139.2	4.87192	4.5685	1.70979e-06	0.000260205	2
MTUS2	4.85515	3.79164	1.81261e-06	0.000273442	2
AL807761.4	4.83498	6.10932	2.08151e-06	0.000303924	2
FRY	4.82931	1.24708	1.77342e-06	0.000268705	2
APBA1	4.82186	1.84321	1.92278e-06	0.000286397	2
CLCN4	4.80573	3.78446	2.29386e-06	0.00032477	2
FGD6	4.80004	1.91545	2.14505e-06	0.000311357	2
FARP2	4.79491	1.15431	2.08504e-06	0.000303924	2
NCKAP5	4.76691	1.85714	2.54774e-06	0.000352057	2
LINC00877	4.76656	2.37148	2.54229e-06	0.000352057	2
ATP2B1	4.75613	0.884502	2.47496e-06	0.000346154	2
HSP90AA1	4.7481	1.15742	2.58159e-06	0.000355314	2
PAK1	4.69591	0.936993	3.28876e-06	0.000447297	2
STX12	4.69211	1.12325	3.40404e-06	0.00046116	2
VDR	4.67932	1.30836	3.67605e-06	0.000494135	2
BASP1	4.67083	1.07341	3.73223e-06	0.000497814	2
AC025048.4	4.6591	1.76516	4.16014e-06	0.000546449	2
SUB1	4.64256	1.20997	4.29862e-06	0.000562501	2
SIPA1L3	4.62749	0.83198	4.59622e-06	0.000596921	2
CLIC2	4.60871	1.19058	5.00695e-06	0.000643012	2
FAM49B	4.60232	0.636211	5.07618e-06	0.000649488	2
STIM2	4.60108	0.876475	5.15726e-06	0.000657427	2
LRBA	4.58407	0.752301	5.58067e-06	0.000708786	2
SAMD12	4.53752	1.3035	6.96559e-06	0.000871859	2
NCAM1	4.53404	2.5732	7.52025e-06	0.000934513	2
SNX30	4.49419	1.10875	8.52148e-06	0.00105137	2
MED13	4.48663	0.872186	8.70501e-06	0.0010664	2
SNX22	4.48574	5.89591	1.01667e-05	0.00121951	2
OSBP2	4.47075	2.28518	1.00263e-05	0.00121533	2
CYYR1	4.46454	2.63123	1.03965e-05	0.00123847	2
BID	4.45885	1.39292	1.01439e-05	0.00121951	2
P2RY6	4.45802	1.93621	1.03077e-05	0.00123214	2
APOL3	4.4494	1.92152	1.0821e-05	0.00127585	2
RGCC	4.42593	2.03278	1.19468e-05	0.00138961	2
WARS	4.41688	1.30875	1.20563e-05	0.00139764	2
AC092384.1	4.41376	2.57949	1.29403e-05	0.00146569	2
LCP1	4.40691	0.892784	1.25089e-05	0.0014309	2
XCR1	4.40358	25.5062	1.47069e-05	0.00163892	2
TAP2	4.39714	1.3333	1.32578e-05	0.00149675	2
ACTN1	4.3805	1.40939	1.43375e-05	0.00161337	2
GRB10	4.37339	1.62819	1.501e-05	0.00166597	2
ENOX1	4.35826	1.43167	1.54926e-05	0.00170993	2
SLC9A7	4.35541	1.1061	1.56871e-05	0.00172588	2
IDO2	4.31338	1.44586	1.91511e-05	0.00204828	2
PARM1	4.30938	2.04395	2.01318e-05	0.00214652	2
HSPH1	4.29607	1.18781	2.04442e-05	0.00217312	2
EDEM1	4.28302	1.06118	2.16549e-05	0.00226009	2
AC010974.2	4.25734	4.01669	2.67655e-05	0.00271155	2
AC072022.2	4.2368	2.20685	2.75749e-05	0.00276117	2
ST7	4.23222	1.51681	2.72382e-05	0.00274336	2
MARCH8	4.21051	1.16536	2.95859e-05	0.00293699	2
AC007991.3	4.20419	1.50965	3.07667e-05	0.00303676	2
BCL2L11	4.19496	1.15272	3.19271e-05	0.00312451	2
FLNB	4.18538	1.85775	3.3872e-05	0.00329618	2
SERPINB9	4.16623	1.05477	3.57997e-05	0.00342587	2
SH3RF2	4.16114	4.90609	4.05807e-05	0.00381989	2
MTMR10	4.15258	1.19651	3.82862e-05	0.00364362	2
ST3GAL5	4.1451	1.11483	3.92843e-05	0.00371813	2
PAWR	4.14461	2.82671	4.20573e-05	0.00394813	2
DNASE1L3	4.08794	3.21408	5.26472e-05	0.00484806	2
ZBTB46-AS1	4.07859	1.73765	5.257e-05	0.00484806	2
LINC00299	4.03157	1.84263	6.41585e-05	0.00583268	2
HSPB1	4.0213	2.02501	6.78479e-05	0.0061358	2
ADGRG6	3.97875	1.88263	8.00393e-05	0.00708984	2
SLCO3A1	3.97517	0.761745	7.88371e-05	0.00701265	2
PLEKHG4B	3.9645	3.1448	8.80707e-05	0.00772206	2
ITSN2	3.95712	0.668329	8.48458e-05	0.00747726	2
TJP2	3.94692	1.96841	9.15721e-05	0.0079559	2
CYYR1-AS1	3.94016	3.5181	9.67441e-05	0.0083553	2
KLHL22	3.91645	1.26734	0.000101006	0.00869741	2
CCND1	3.91584	4.87953	0.000109886	0.00932709	2
PVT1	3.91508	1.12005	0.000101209	0.00869741	2
DSE	3.90097	0.867384	0.000106854	0.0091145	2
SRSF7	3.90062	1.29295	0.000108252	0.009211	2
CNR2	3.88771	2.93067	0.000118423	0.00997815	2
ELF2	-3.87428	-0.814026	0.000118927	0.00999622	2
ASPH	-3.88922	-1.06165	0.000113058	0.00954941	2
ZNF577	-3.90096	-1.87207	0.000110613	0.00936577	2
IL1RAP	-3.91141	-1.31247	0.000103522	0.00887409	2
STAB1	-3.91298	-2.24624	0.000105936	0.00905861	2
NR6A1	-3.93571	-1.75558	9.42599e-05	0.00816116	2
TTYH3	-3.9431	-1.49054	9.16589e-05	0.0079559	2
PILRA	-3.9521	-2.23515	9.03646e-05	0.00790313	2
MALAT1	-3.95287	-0.397855	8.61743e-05	0.00757501	2
PRKCQ	-3.95481	-2.8769	9.14769e-05	0.0079559	2
CTSC	-3.9816	-1.47665	7.89649e-05	0.00701265	2
C1QB	-3.99008	-3.72483	8.07155e-05	0.00713145	2
SKI	-3.99122	-1.30107	7.50373e-05	0.00669829	2
IL1R2	-3.99537	-1.61305	7.39883e-05	0.00663605	2
AL050309.1	-3.99942	-1.94561	7.41479e-05	0.00663605	2
PRDM1	-4.01381	-2.59728	7.11622e-05	0.006402	2
ARID5B	-4.01509	-0.935714	6.7235e-05	0.00609633	2
CD247	-4.02383	-2.86555	6.95787e-05	0.00627589	2
RBMS1	-4.04805	-1.01508	5.93476e-05	0.00540955	2
DAPK1	-4.05594	-0.837264	5.67697e-05	0.00520203	2
TOM1	-4.06014	-2.36824	5.83527e-05	0.00533294	2
ABHD15-AS1	-4.07369	-1.03237	5.27665e-05	0.00484806	2
WIPF1	-4.09392	-0.900955	4.84747e-05	0.00448957	2
RHBDF2	-4.104	-1.56253	4.76975e-05	0.00442946	2
MGAT4A	-4.10643	-1.19768	4.64163e-05	0.0043221	2
AAK1	-4.11114	-1.0477	4.51863e-05	0.00421894	2
P2RX7	-4.13762	-2.21222	4.24824e-05	0.00397723	2
IL3RA	-4.1464	-1.66932	3.99924e-05	0.0037748	2
SLA	-4.15315	-1.33842	3.84129e-05	0.00364563	2
SLC1A3	-4.16648	-1.45977	3.67933e-05	0.00351122	2
MIR99AHG	-4.17714	-1.77405	3.53802e-05	0.00339512	2
TUT7	-4.1785	-1.34437	3.40697e-05	0.0033061	2
NFIA	-4.17911	-1.94453	3.48743e-05	0.00336528	2
PPP2R2B	-4.18109	-2.16389	3.5022e-05	0.00337011	2
CAMK4	-4.19433	-2.86416	3.42457e-05	0.00331387	2
AL035446.2	-4.19585	-2.39079	3.31956e-05	0.00323948	2
MB21D2	-4.19946	-1.30853	3.11309e-05	0.00306395	2
DDX60L	-4.21602	-1.66436	2.97634e-05	0.00294615	2
OPRM1	-4.21938	-4.44539	3.15591e-05	0.00309728	2
NHSL1	-4.22111	-1.17954	2.86963e-05	0.00285689	2
TSPAN14	-4.23117	-1.34792	2.73607e-05	0.00274768	2
MED26	-4.23684	-3.13877	2.85114e-05	0.00284669	2
IPCEF1	-4.24243	-2.27294	2.70048e-05	0.00272781	2
FCGR2A	-4.25096	-1.463	2.51044e-05	0.00255075	2
PCNX1	-4.25663	-0.848738	2.41393e-05	0.00247453	2
OLR1	-4.26899	-2.64684	2.48825e-05	0.00253567	2
AOAH	-4.27532	-0.884468	2.23488e-05	0.00232548	2
SNCA	-4.27818	-2.98564	2.39226e-05	0.00245962	2
ADGRB3	-4.28003	-5.11752	2.47453e-05	0.00252914	2
AL162253.2	-4.28008	-2.90797	2.35914e-05	0.00243281	2
QKI	-4.28596	-0.701066	2.11799e-05	0.00222395	2
MEIKIN	-4.28615	-2.53799	2.26395e-05	0.00234163	2
ARRB2	-4.28786	-1.37597	2.13647e-05	0.00223656	2
ITPR2	-4.29069	-0.773265	2.07291e-05	0.00219665	2
ABHD12	-4.2962	-1.5487	2.09375e-05	0.00220521	2
GLUL	-4.29641	-1.33302	2.08645e-05	0.00220424	2
FTL	-4.29936	-3.90407	2.25803e-05	0.00234163	2
ZFP36L2	-4.31913	-1.26096	1.85644e-05	0.0019979	2
MCF2L2	-4.32311	-1.43454	1.84789e-05	0.00199491	2
BCAT1	-4.32372	-1.95666	1.88408e-05	0.00202135	2
ITPR1	-4.33583	-0.980646	1.71557e-05	0.00186371	2
STAT4	-4.34013	-1.77709	1.74713e-05	0.00189205	2
ZNF804A	-4.34556	-1.78396	1.70075e-05	0.00185345	2
AC020611.2	-4.34879	-2.13031	1.68596e-05	0.00184314	2
HGSNAT	-4.35835	-1.29878	1.57568e-05	0.00172804	2
VCAN	-4.37493	-1.82196	1.50461e-05	0.00166597	2
TNFAIP3	-4.3757	-1.42946	1.45851e-05	0.00163307	2
CYBB	-4.37682	-1.62939	1.46072e-05	0.00163307	2
ATP11A	-4.40426	-1.15908	1.27894e-05	0.00145336	2
LCP2	-4.40621	-1.03663	1.25931e-05	0.00143577	2
DENND4C	-4.41203	-1.32772	1.2506e-05	0.0014309	2
ARHGAP22	-4.41399	-1.3754	1.22761e-05	0.00141363	2
RBM47	-4.42268	-0.756729	1.16421e-05	0.00135874	2
PDK4	-4.42952	-2.11138	1.21173e-05	0.00140002	2
ST3GAL6	-4.43614	-1.51213	1.12278e-05	0.00131483	2
GLCCI1	-4.44454	-1.89666	1.10091e-05	0.0012936	2
IQGAP2	-4.44511	-0.937931	1.05816e-05	0.00125189	2
PEAK1	-4.44844	-1.24531	1.056e-05	0.00125189	2
ETS1	-4.46416	-2.36569	1.01512e-05	0.00121951	2
NRP2	-4.48395	-2.625	9.66692e-06	0.00117589	2
SSH2	-4.4897	-0.697932	8.56367e-06	0.00105281	2
THEMIS	-4.49922	-2.88991	9.16252e-06	0.00111848	2
FKBP5	-4.5132	-0.743298	7.69317e-06	0.000952575	2
SRGN	-4.53868	-1.05228	6.94337e-06	0.000871859	2
FER	-4.54613	-1.34562	6.70637e-06	0.000845541	2
CDCP1	-4.55571	-2.74011	7.00926e-06	0.000874158	2
ACSL1	-4.56244	-1.17056	6.29999e-06	0.000797214	2
AP003086.1	-4.61319	-1.0184	4.92415e-06	0.000634738	2
SEMA4D	-4.61399	-1.24758	4.8623e-06	0.000629112	2
DTNA	-4.66018	-1.72338	4.05699e-06	0.000534934	2
NRP1	-4.66039	-2.54124	4.35464e-06	0.000567681	2
PIP4K2A	-4.66669	-0.891987	3.7711e-06	0.000501063	2
INPP5A	-4.66805	-1.94203	3.98065e-06	0.000526879	2
TNS3	-4.677	-1.17991	3.71899e-06	0.000497814	2
STARD13	-4.69272	-2.01356	3.52455e-06	0.000475622	2
AP001636.3	-4.72497	-2.5162	3.1767e-06	0.000433764	2
ATG7	-4.72785	-0.962985	2.84487e-06	0.000389995	2
PSTPIP2	-4.75847	-1.65703	2.53357e-06	0.000352057	2
PPP3CA	-4.76014	-0.93385	2.44113e-06	0.00034281	2
PCED1B	-4.77739	-1.59265	2.30459e-06	0.000324957	2
FAM49A	-4.77786	-0.979223	2.22538e-06	0.000317677	2
MFSD1	-4.77854	-1.49498	2.29056e-06	0.00032477	2
PRKCH	-4.78943	-1.27201	2.16789e-06	0.000313356	2
RASA3	-4.79192	-1.70479	2.18803e-06	0.000313641	2
ZNF331	-4.80055	-1.86723	2.18178e-06	0.000313641	2
SORL1	-4.80304	-1.48851	2.01346e-06	0.000295987	2
FOXN3	-4.8136	-0.711526	1.87295e-06	0.000281317	2
ATP13A3	-4.81687	-1.36899	1.92335e-06	0.000286397	2
ZDHHC14	-4.81821	-2.10815	1.99951e-06	0.000295193	2
VEGFA	-4.82749	-2.71091	1.9916e-06	0.000295193	2
GAB2	-4.84081	-1.00224	1.68263e-06	0.000257205	2
RB1	-4.84628	-1.10741	1.62472e-06	0.000251693	2
RIN2	-4.85968	-2.22555	1.67539e-06	0.000257205	2
FPR1	-4.8601	-2.51301	1.66946e-06	0.000257205	2
PSAP	-4.86221	-1.88041	1.59882e-06	0.000248796	2
ALCAM	-4.86455	-0.941125	1.47491e-06	0.000233654	2
LINC01619	-4.87149	-1.72707	1.50534e-06	0.000235309	2
GLYATL1	-4.8878	-2.81531	1.48798e-06	0.000233654	2
ANKRD33B	-4.90486	-4.63104	1.48461e-06	0.000233654	2
CYTH1	-4.91115	-0.892842	1.17518e-06	0.000190599	2
CEMIP2	-4.91153	-1.70514	1.25084e-06	0.000200054	2
MERTK	-4.92562	-2.11872	1.19739e-06	0.000192396	2
SKAP1	-4.93399	-2.40088	1.1847e-06	0.000191246	2
AC104365.1	-4.93668	-1.62376	1.07023e-06	0.000174398	2
ETS2	-4.9535	-1.29192	9.60529e-07	0.000158768	2
LAIR1	-5.01864	-4.92814	8.5534e-07	0.00014206	2
GTDC1	-5.01873	-1.40928	7.13169e-07	0.000119946	2
HIF1A	-5.02378	-1.01242	6.77272e-07	0.000116295	2
FRMD4A	-5.02459	-1.2965	6.91216e-07	0.000117629	2
PSD3	-5.03062	-2.02617	7.15246e-07	0.000119946	2
TET3	-5.03248	-1.26338	6.63804e-07	0.000114659	2
DENND3	-5.07188	-1.61154	5.47798e-07	9.6062e-05	2
KCNMA1	-5.10319	-2.12091	4.84882e-07	8.63439e-05	2
CREB5	-5.1209	-1.77329	4.48854e-07	8.03425e-05	2
ANKH	-5.12256	-1.89239	4.41327e-07	7.94067e-05	2
TFRC	-5.13669	-1.8781	4.29081e-07	7.76075e-05	2
ATP8B4	-5.17369	-1.24013	3.15358e-07	5.76422e-05	2
ZFP36L1	-5.2263	-1.36235	2.46209e-07	4.57287e-05	2
PLCL1	-5.234	-1.99917	2.52078e-07	4.65684e-05	2
CSF1R	-5.26377	-1.95228	2.14899e-07	4.04033e-05	2
UTRN	-5.26888	-0.884171	1.90848e-07	3.66279e-05	2
SFMBT2	-5.26908	-1.05516	1.95098e-07	3.72367e-05	2
SBF2	-5.2839	-1.04739	1.83116e-07	3.53403e-05	2
AKT3	-5.28955	-1.30416	1.76983e-07	3.43487e-05	2
BCL2	-5.3078	-1.14936	1.58653e-07	3.11411e-05	2
GPR183	-5.31119	-1.85151	1.67222e-07	3.26376e-05	2
TCF4	-5.31528	-1.18355	1.54369e-07	3.06485e-05	2
SRGAP1	-5.32167	-1.1959	1.47097e-07	2.93734e-05	2
ABCC4	-5.33316	-1.48591	1.43155e-07	2.87525e-05	2
BMP2K	-5.34104	-1.10167	1.35724e-07	2.74194e-05	2
MSR1	-5.36158	-2.02872	1.32322e-07	2.68894e-05	2
ARHGAP18	-5.41427	-1.27194	8.9989e-08	1.8841e-05	2
SLC11A1	-5.43245	-2.9451	1.01456e-07	2.09875e-05	2
LNCAROD	-5.4394	-2.91239	9.59722e-08	1.99726e-05	2
SH3PXD2B	-5.47736	-1.90458	6.94854e-08	1.47266e-05	2
PRKCA	-5.48482	-1.47236	6.27762e-08	1.36394e-05	2
SLC16A10	-5.49048	-2.19487	6.91e-08	1.47266e-05	2
CTNND1	-5.49657	-1.25075	5.79416e-08	1.29139e-05	2
MGAM	-5.51971	-3.11782	6.32204e-08	1.36501e-05	2
LRP1	-5.54411	-3.12596	5.58212e-08	1.25221e-05	2
TRPM2	-5.60028	-2.61784	4.03969e-08	9.36612e-06	2
RGL1	-5.61899	-2.31372	3.45434e-08	8.06308e-06	2
SH3BP5	-5.63655	-1.96017	3.00893e-08	7.11962e-06	2
MS4A7	-5.6631	-2.76632	2.89545e-08	6.89835e-06	2
IRF4	-5.68384	-2.85255	2.66105e-08	6.38393e-06	2
IL13RA1	-5.68893	-1.46994	2.10452e-08	5.15621e-06	2
TMEM51	-5.70684	-2.25958	2.18802e-08	5.28584e-06	2
ALOX5	-5.73652	-1.238	1.58983e-08	3.92302e-06	2
TNFRSF1B	-5.7613	-1.70528	1.47785e-08	3.67293e-06	2
IRAK3	-5.79197	-1.47066	1.16785e-08	2.94487e-06	2
ITSN1	-5.80886	-1.87642	1.13377e-08	2.87995e-06	2
PAG1	-5.80901	-1.68149	1.1038e-08	2.82458e-06	2
SYTL3	-5.82695	-1.76524	1.01695e-08	2.6818e-06	2
TFEC	-5.83708	-2.20966	1.03488e-08	2.70841e-06	2
FTH1	-5.86752	-2.62975	9.5534e-09	2.53871e-06	2
IL7R	-5.89911	-4.30865	9.01666e-09	2.41465e-06	2
MALT1	-5.90843	-1.63847	6.44146e-09	1.79457e-06	2
F13A1	-5.91435	-2.97709	7.25222e-09	1.98838e-06	2
MITF	-5.92428	-3.22916	7.20413e-09	1.98838e-06	2
SMAP2	-5.95184	-1.06899	4.48941e-09	1.29243e-06	2
ADGRE2	-5.98409	-3.22417	5.22094e-09	1.47838e-06	2
FRMD4B	-6.02092	-1.69568	3.33909e-09	9.7756e-07	2
CPM	-6.08045	-2.20569	2.59063e-09	7.64922e-07	2
PRKAG2	-6.08094	-1.29565	2.17612e-09	6.53707e-07	2
DPYD-AS1	-6.09441	-1.65059	2.16901e-09	6.53707e-07	2
CD163	-6.15313	-2.81192	1.94732e-09	5.95327e-07	2
ELL2	-6.22341	-2.33988	1.15953e-09	3.67496e-07	2
PRKCE	-6.26344	-1.29009	7.27004e-10	2.32547e-07	2
FPR3	-6.32083	-2.57017	6.60244e-10	2.13166e-07	2
KYNU	-6.33823	-1.34334	4.62496e-10	1.5073e-07	2
NAMPT	-6.461	-1.58566	2.55793e-10	8.66335e-08	2
ARHGAP24	-6.46994	-1.95949	2.43066e-10	8.39697e-08	2
PDGFC	-6.48067	-2.29717	2.45582e-10	8.39986e-08	2
FNDC3B	-6.54355	-1.5003	1.46756e-10	5.17331e-08	2
XYLT1	-6.61696	-1.60924	8.5658e-11	3.08244e-08	2
FYB1	-6.63565	-1.75375	8.39451e-11	3.0526e-08	2
CD44	-6.63989	-1.8137	8.33112e-11	3.0526e-08	2
LYST	-6.65956	-1.69344	7.07428e-11	2.65639e-08	2
TMCC3	-6.70787	-2.72865	6.61428e-11	2.51095e-08	2
DMXL2	-6.7473	-2.6647	5.25989e-11	2.01898e-08	2
PDE3B	-6.78374	-2.08279	3.57663e-11	1.40407e-08	2
PLXDC2	-6.8292	-1.10584	2.14551e-11	8.82368e-09	2
RNF130	-6.87485	-1.61296	1.6318e-11	6.95953e-09	2
MTSS1	-6.93095	-3.2672	1.88053e-11	7.92255e-09	2
RGS1	-6.97609	-2.02554	1.02523e-11	4.42722e-09	2
TLR2	-7.01663	-2.25087	8.79447e-12	3.89505e-09	2
SLCO2B1	-7.05469	-3.049	8.63301e-12	3.8732e-09	2
FOXO3	-7.08323	-2.29451	5.67145e-12	2.64765e-09	2
MRC1	-7.11402	-2.12589	4.24077e-12	2.00687e-09	2
RNF213	-7.14353	-1.58067	2.85152e-12	1.38745e-09	2
PID1	-7.53318	-4.80593	4.75556e-13	2.69321e-10	2
RTN1	-7.53635	-2.19724	2.4366e-13	1.45129e-10	2
FMN1	-7.58684	-1.94756	1.77074e-13	1.07744e-10	2
PTK2B	-8.00398	-2.08336	8.80397e-15	6.59419e-12	2
ARHGAP10	-8.06648	-3.11089	9.44832e-15	6.80004e-12	2
CTSB	-8.09474	-2.56905	7.58875e-15	5.8258e-12	2
CHST11	-8.10583	-1.23615	2.87138e-15	2.36178e-12	2
LRMDA	-8.33892	-1.48394	5.04011e-16	4.46451e-13	2
ARHGAP26	-8.57887	-1.62308	9.32649e-17	8.70791e-14	2
SAMSN1	-8.73719	-2.5518	4.63009e-17	4.847e-14	2
DOCK4	-9.9372	-2.22592	2.50178e-21	3.92847e-18	2
DPYD	-9.94513	-1.74315	1.29947e-21	2.13769e-18	2
ZEB2	-10.8116	-2.39955	1.19624e-24	2.75501e-21	2
SKAP1	10.7955	4.57359	6.15943e-21	1.50942e-16	3
ETS1	9.44656	4.28289	2.66819e-17	2.30438e-13	3
THEMIS	9.07741	5.0601	4.23566e-16	2.43875e-12	3
SYNE2	8.07263	4.09985	1.28252e-13	5.53826e-10	3
PARP8	7.93849	2.18294	8.44354e-14	4.16701e-10	3
KCNMA1	7.90602	3.01586	1.47724e-13	5.67028e-10	3
BCL11B	7.75277	4.90639	1.02841e-12	2.73288e-09	3
TNIK	7.61988	4.02991	1.75694e-12	3.80086e-09	3
DMXL2	7.59729	2.64512	9.30817e-13	2.67967e-09	3
CD96	7.48619	4.14493	3.42174e-12	6.56708e-09	3
IQGAP2	7.43156	1.90677	1.76037e-12	3.80086e-09	3
CEMIP2	7.20847	2.56958	1.03216e-11	1.78285e-08	3
RASA3	7.18367	2.5306	1.11522e-11	1.83459e-08	3
PRKCQ	7.15621	4.53339	2.76947e-11	3.67977e-08	3
CAMK4	7.15514	4.12698	2.4322e-11	3.36092e-08	3
GLUL	7.07437	2.43456	1.95444e-11	3.03278e-08	3
CNOT6L	7.05349	2.14573	2.01916e-11	3.03278e-08	3
PRKCH	7.02889	2.06582	2.18796e-11	3.14939e-08	3
INPP4B	6.7666	2.6365	1.2397e-10	1.58617e-07	3
ACSL1	6.69659	2.01846	1.55103e-10	1.91363e-07	3
RORA	6.50867	3.5129	7.88115e-10	8.50819e-07	3
RBMS1	6.50665	1.97657	4.87856e-10	5.61782e-07	3
ATXN1	6.49441	1.40813	3.74699e-10	4.46356e-07	3
PDE3B	6.46703	1.96611	5.11063e-10	5.69522e-07	3
PAG1	6.38031	1.93796	8.96449e-10	9.38446e-07	3
CLIP4	6.33829	2.78364	1.51028e-09	1.49069e-06	3
CD247	6.28971	3.63706	2.24836e-09	2.09924e-06	3
SLC11A1	6.2311	2.94524	2.94513e-09	2.67744e-06	3
CBLB	6.2159	1.76784	2.19084e-09	2.09924e-06	3
ELL2	6.16829	2.2845	3.27414e-09	2.90021e-06	3
PSAP	6.11306	2.49407	4.90791e-09	4.03687e-06	3
PPP2R5C	6.09031	1.67111	4.14314e-09	3.51951e-06	3
FYN	6.0878	1.60256	4.17703e-09	3.51951e-06	3
TFRC	6.08605	2.52225	6.07676e-09	4.88204e-06	3
LRP1	6.00671	2.72445	8.85904e-09	6.80099e-06	3
CD163	5.99504	2.40494	8.21061e-09	6.44645e-06	3
NPL	5.89922	3.51639	1.83728e-08	1.3223e-05	3
CCDC88C	5.77353	2.66286	2.91657e-08	2.05624e-05	3
LINC01934	5.74365	3.50984	4.03219e-08	2.62823e-05	3
SLCO2B1	5.69333	2.13573	3.82416e-08	2.5541e-05	3
ITK	5.60251	4.52406	9.17894e-08	5.56308e-05	3
CTSB	5.58647	1.86716	6.44709e-08	4.12446e-05	3
SNTB1	5.533	2.82652	1.03992e-07	6.19395e-05	3
PITPNC1	5.5238	1.59907	7.98124e-08	5.01309e-05	3
AAK1	5.51275	1.64517	8.85385e-08	5.46188e-05	3
TPRG1	5.46728	3.51808	1.62413e-07	8.76673e-05	3
PDE4D	5.46381	2.73707	1.48596e-07	8.14823e-05	3
FNDC3B	5.46195	1.54326	1.13086e-07	6.62147e-05	3
EML4	5.44191	1.4846	1.23086e-07	7.04387e-05	3
MGAT5	5.41025	1.36891	1.37914e-07	7.6845e-05	3
SLC16A10	5.31615	2.14634	2.47511e-07	0.000129553	3
SAMD3	5.17461	3.76203	6.42348e-07	0.000321602	3
PPARG	5.09819	3.38221	8.95574e-07	0.000412513	3
STARD13	5.085	2.19068	7.98186e-07	0.000378549	3
COLEC12	5.07149	2.91552	9.49483e-07	0.000425985	3
STAT4	5.05901	2.17242	9.09886e-07	0.000413591	3
DOCK4	4.9651	1.30773	1.19746e-06	0.000517094	3
NFIA	4.95327	2.18254	1.42647e-06	0.000579749	3
RBPJ	4.95082	1.3699	1.40545e-06	0.000578008	3
ARID5B	4.94927	1.38716	1.31193e-06	0.000552706	3
NAMPT	4.94738	1.49319	1.33564e-06	0.000555915	3
SLFN12L	4.92262	2.23748	1.67895e-06	0.000663813	3
FCHO2	4.91584	1.69214	1.69095e-06	0.000663813	3
F13A1	4.90791	2.24837	1.87104e-06	0.000714437	3
STK10	4.90123	1.41525	1.68319e-06	0.000663813	3
FMN1	4.87851	1.49546	1.89482e-06	0.000714437	3
MAF	4.87178	2.96905	2.33114e-06	0.00083887	3
MCTP2	4.87039	3.27463	2.45113e-06	0.000872955	3
NEAT1	4.86201	1.02651	1.92331e-06	0.000714437	3
ZDHHC20	4.86	1.54234	2.07314e-06	0.000753882	3
KLF12	4.83036	1.80291	2.48854e-06	0.000877236	3
AP2A2	4.80925	1.69544	2.77665e-06	0.000968912	3
TNS3	4.76171	1.50055	3.28458e-06	0.00112346	3
TMEM117	4.69818	2.44685	4.71723e-06	0.00158519	3
SDCBP	4.69133	1.80865	4.72629e-06	0.00158519	3
ZFYVE28	4.6745	2.36495	5.32189e-06	0.00176779	3
CD2	4.64954	4.42327	6.8604e-06	0.00221495	3
FTL	4.55387	3.03829	9.61335e-06	0.0029652	3
AQP9	4.54013	4.24449	1.10723e-05	0.00326926	3
DENND4C	4.53943	1.57996	8.85698e-06	0.00280709	3
DAB2	4.53893	3.17155	1.03197e-05	0.00307331	3
ATP9B	4.53533	1.24055	8.6892e-06	0.00277942	3
VPS37B	4.53096	2.47229	1.01741e-05	0.00305631	3
RNF19A	4.528	1.57468	9.23778e-06	0.00290117	3
RESF1	4.52017	1.53053	9.45884e-06	0.00294383	3
MERTK	4.51716	1.9713	1.01275e-05	0.00305631	3
ZNF831	4.48377	3.67931	1.36382e-05	0.00387618	3
ADAM10	4.47079	2.91349	1.36888e-05	0.00387618	3
IL7R	4.46885	2.0942	1.21803e-05	0.00353597	3
ATG7	4.45561	1.10604	1.20839e-05	0.00353597	3
MITF	4.43381	2.0664	1.48361e-05	0.00410023	3
LEF1	4.42888	4.58922	1.76794e-05	0.0046269	3
PCED1B	4.42486	1.60825	1.45937e-05	0.00406577	3
MFSD1	4.41332	1.52629	1.52006e-05	0.00416761	3
EMB	4.39035	1.79813	1.7023e-05	0.00452368	3
TTYH3	4.38754	1.78537	1.73322e-05	0.00457068	3
LGMN	4.37307	2.2347	1.97133e-05	0.0050231	3
TSPAN5	4.35515	3.34322	2.28394e-05	0.00563579	3
IKZF3	4.3256	2.9494	2.44447e-05	0.00594695	3
CDC14A	4.32317	1.49371	2.23072e-05	0.00558425	3
HPCAL1	4.32015	1.75838	2.27933e-05	0.00563579	3
TC2N	4.30647	4.19622	2.86825e-05	0.00674058	3
MLLT3	4.30473	2.10432	2.52741e-05	0.00610573	3
VCAN	4.29731	1.94879	2.59172e-05	0.0062176	3
CTSD	4.29022	3.12165	2.90318e-05	0.00677658	3
CASK	4.26805	1.41767	2.82418e-05	0.00672855	3
LAMP1	4.25984	2.65722	3.23903e-05	0.00741029	3
NKTR	4.25477	1.04373	2.86168e-05	0.00674058	3
NEK7	4.24782	1.1616	2.96087e-05	0.00681908	3
ARHGAP26	4.24747	1.01515	2.95286e-05	0.00681908	3
CD28	4.2471	4.96012	3.71568e-05	0.00807308	3
STAB1	4.23143	2.34803	3.54174e-05	0.00785421	3
ANKRD28	4.22832	1.7114	3.36537e-05	0.00759869	3
CD6	4.20703	3.06073	4.11272e-05	0.00877024	3
CD44	4.20527	1.29145	3.54674e-05	0.00785421	3
FYB1	4.19466	1.22563	3.67521e-05	0.00807308	3
ME1	4.1552	2.89368	4.84836e-05	0.00991073	3
SIK3	4.14713	1.01457	4.48905e-05	0.00934209	3
FOXO1	4.14166	1.28664	4.59352e-05	0.00950226	3
KIF1B	4.13676	1.40834	4.80074e-05	0.0098718	3
HLA-DRB1	-4.15067	-1.1584	4.45713e-05	0.00933188	3
MCOLN2	-4.16391	-1.62554	4.39194e-05	0.00925145	3
SLCO5A1	-4.20316	-3.55945	4.30837e-05	0.0091311	3
ZNF366	-4.22417	-2.86471	3.69542e-05	0.00807308	3
AHR	-4.22507	-1.28899	3.26131e-05	0.00741218	3
AC099560.1	-4.23884	-5.11879	3.90415e-05	0.00837718	3
IDO2	-4.23967	-4.67343	3.83205e-05	0.00827387	3
ENOX1	-4.25831	-4.59691	3.5342e-05	0.00785421	3
RTN1	-4.32179	-1.84809	2.32711e-05	0.00570158	3
RUFY3	-4.33298	-1.48532	2.15692e-05	0.0054389	3
DST	-4.34887	-1.37395	1.94804e-05	0.00502217	3
SLC41A2	-4.35185	-1.78278	1.97748e-05	0.0050231	3
ST18	-4.36661	-2.13826	1.94107e-05	0.00502217	3
MARCH1	-4.39558	-1.29353	1.60453e-05	0.00433046	3
MEF2C	-4.40148	-1.37992	1.57918e-05	0.00429561	3
IDO1	-4.44178	-3.39406	1.62985e-05	0.00436473	3
ENTPD1-AS1	-4.44732	-1.39059	1.32881e-05	0.00382541	3
BCL11A	-4.44739	-2.54815	1.41417e-05	0.00397186	3
MIR924HG	-4.56658	-4.42149	1.00896e-05	0.00305631	3
HLA-DQB1	-4.6252	-1.61273	5.87379e-06	0.0019143	3
AC120193.1	-4.64633	-1.97519	5.8229e-06	0.0019143	3
GNAO1	-4.83229	-3.52365	3.07294e-06	0.00106158	3
PALD1	-4.88247	-2.32638	2.04925e-06	0.000753121	3
LRRK1	-4.88866	-1.78566	1.90385e-06	0.000714437	3
AC133065.1	-4.93109	-2.6167	1.78044e-06	0.00069109	3
NAV1	-4.981	-2.22021	1.27302e-06	0.000542933	3
SLC8A1	-4.9922	-1.19279	1.05434e-06	0.000461054	3
ENTPD1	-5.02916	-1.68682	1.03829e-06	0.000459855	3
SULF2	-5.06467	-2.03156	8.25376e-07	0.000385317	3
CD74	-5.07795	-1.42777	6.92972e-07	0.000341992	3
ADAM28	-5.12729	-1.93857	6.1695e-07	0.000313429	3
CCDC26	-5.15387	-5.71857	7.99921e-07	0.000378549	3
AC060234.3	-5.16087	-3.8838	7.03712e-07	0.0003424	3
P2RY14	-5.32584	-2.87558	2.87059e-07	0.000148011	3
SLC8A1-AS1	-5.39443	-2.0012	1.6637e-07	8.84218e-05	3
NEGR1	-5.51572	-3.60736	1.24378e-07	7.04387e-05	3
ZBTB46	-5.76679	-2.77274	3.17029e-08	2.19041e-05	3
CLNK	-5.78614	-4.00571	3.84453e-08	2.5541e-05	3
CIITA	-5.8164	-1.35779	1.65295e-08	1.21496e-05	3
PAK1	-5.91848	-2.38337	1.375e-08	1.03263e-05	3
UVRAG	-6.28913	-1.54376	1.38778e-09	1.41007e-06	3
AUTS2	-7.33024	-2.37751	4.37941e-12	7.96269e-09	3
HLA-DPB1	-7.42859	-2.04553	1.95923e-12	3.98138e-09	3
CSF2RA	-7.72249	-2.26155	3.56627e-13	1.232e-09	3
FLT3	-7.72799	-4.67998	1.25137e-12	3.08786e-09	3
WDFY4	-7.77233	-3.18684	5.97351e-13	1.87601e-09	3
AFF3	-8.92644	-3.15753	3.31961e-16	2.29358e-12	3
HDAC9	-9.98553	-3.12307	1.92583e-19	2.21766e-15	3
CCSER1	-10.8194	-4.92181	8.73863e-21	1.50942e-16	3
BIRC3	14.9367	5.48455	7.74112e-28	2.67425e-23	4
SLCO5A1	13.4465	4.86844	3.23121e-25	3.72085e-21	4
CERS6	12.7363	3.16109	2.94761e-26	5.0914e-22	4
SLC22A23	12.5367	4.75582	3.71902e-23	3.21193e-19	4
ANKRD33B	11.4157	7.27785	2.06023e-19	1.42346e-15	4
CCR7	9.88636	6.5941	2.59154e-16	1.11909e-12	4
LY75	9.66789	3.386	5.63587e-17	2.78138e-13	4
VOPP1	9.59023	2.36128	9.92445e-18	5.71417e-14	4
ARHGAP10	8.97204	3.32864	3.18408e-15	1.22219e-11	4
ERICH1	8.90622	3.03131	3.67599e-15	1.26991e-11	4
KDM2B	8.74404	3.2468	1.61797e-14	5.08131e-11	4
ST3GAL6	8.52325	3.3285	4.74297e-14	1.36542e-10	4
NUB1	8.3356	3.69497	1.98953e-13	4.58202e-10	4
LAMP3	8.19816	4.95782	7.75149e-13	1.57519e-09	4
RASSF4	8.17686	2.79714	1.47236e-13	3.91262e-10	4
ENOX1	8.16149	3.80243	4.32804e-13	9.34477e-10	4
TBC1D8	8.12093	2.5485	1.64571e-13	4.0609e-10	4
L3MBTL4	7.93724	2.96971	8.5201e-13	1.6352e-09	4
IL15	7.79335	3.11611	2.31119e-12	4.20224e-09	4
KIF2A	7.74807	3.14473	3.66074e-12	6.3232e-09	4
WNT5B	7.64343	5.62279	1.66246e-11	2.2089e-08	4
RFTN1	7.46849	2.10517	4.79338e-12	7.88534e-09	4
ADAM12	7.40649	4.85006	3.76386e-11	4.1944e-08	4
TMEM131L	7.40235	2.30254	7.62005e-12	1.14453e-08	4
GPR157	7.27155	3.4717	3.3606e-11	4.00328e-08	4
LYST	7.25776	2.24341	1.61137e-11	2.2089e-08	4
UVRAG	7.22195	1.71239	1.41425e-11	2.0357e-08	4
ABCC4	7.17391	2.39528	2.97895e-11	3.81152e-08	4
ARAP2	7.11876	2.56623	5.62718e-11	6.07489e-08	4
ANTXR2	7.03655	2.33853	6.60993e-11	6.71608e-08	4
SAMSN1	7.01631	2.35709	6.32872e-11	6.62522e-08	4
PALM2-AKAP2	6.91369	2.65653	1.67772e-10	1.60995e-07	4
BMP2K	6.79856	1.97602	1.83451e-10	1.71263e-07	4
MALAT1	6.75503	1.17159	1.88386e-10	1.71263e-07	4
RAB8B	6.7398	2.0464	2.72097e-10	2.34997e-07	4
STK4	6.57065	1.81138	6.1218e-10	4.91823e-07	4
TMCC3	6.51927	2.64187	1.29041e-09	9.49521e-07	4
PLCL1	6.46489	2.85657	1.9556e-09	1.37874e-06	4
CD83	6.4483	2.24602	1.29183e-09	9.49521e-07	4
MGLL	6.4363	4.32245	3.99386e-09	2.6533e-06	4
NAV1	6.39161	2.17183	1.93634e-09	1.37874e-06	4
NFKB1	6.3377	2.1824	2.53844e-09	1.71947e-06	4
DUSP5	6.17802	3.5011	1.00653e-08	5.89348e-06	4
ATP8A1	6.17378	2.30846	6.29693e-09	3.95516e-06	4
TRAF1	6.15448	3.68625	1.34192e-08	7.59966e-06	4
GRK3	6.08901	1.52098	6.8341e-09	4.20022e-06	4
DLGAP2	6.05752	4.61762	2.19972e-08	1.1691e-05	4
HIVEP1	6.0394	2.09738	1.10937e-08	6.38739e-06	4
IDO1	5.89919	2.66727	2.83832e-08	1.48565e-05	4
ABTB2	5.86843	4.90992	5.85133e-08	2.8075e-05	4
CEP350	5.81087	1.93245	3.65537e-08	1.83012e-05	4
SLC41A2	5.79471	1.81649	3.23758e-08	1.66934e-05	4
CFLAR	5.72328	1.49221	4.57465e-08	2.22586e-05	4
DAPP1	5.62221	2.26542	9.76837e-08	4.49944e-05	4
FOXO1	5.56233	2.07885	1.2228e-07	5.48608e-05	4
USP12	5.53405	2.30841	1.58286e-07	7.01047e-05	4
JAK1	5.52998	1.61899	1.20221e-07	5.46468e-05	4
POGLUT1	5.5053	3.39584	2.29324e-07	9.54486e-05	4
MAP3K13	5.46728	2.53302	2.11268e-07	9.12308e-05	4
SH3PXD2A	5.45714	3.35653	3.01183e-07	0.000122408	4
LRRK1	5.45158	1.76852	1.89391e-07	8.28189e-05	4
NRP2	5.43917	3.10772	2.81712e-07	0.000115857	4
TNFAIP2	5.35414	2.53244	3.95319e-07	0.000155189	4
PLEKHG1	5.34298	3.30213	4.9032e-07	0.000186138	4
RELB	5.3228	2.707	4.40361e-07	0.000170508	4
GRSF1	5.31969	3.27928	5.48587e-07	0.000203779	4
DOCK10	5.29521	1.20852	3.40942e-07	0.000135902	4
FSCN1	5.29158	5.94628	7.85134e-07	0.000279621	4
AC083837.1	5.24821	3.14727	6.69653e-07	0.000246105	4
ST8SIA1	5.24285	4.38503	8.82922e-07	0.000305014	4
TBC1D9	5.14375	2.00177	8.62419e-07	0.000300941	4
ITGA4	5.14128	1.57698	7.58777e-07	0.000273049	4
ARNTL2	5.09857	3.26118	1.3261e-06	0.000428144	4
ZEB1	5.07239	1.56253	9.84575e-07	0.000336764	4
MAP3K14	5.04612	1.99127	1.31036e-06	0.000427053	4
FNBP1	5.02998	1.30928	1.20533e-06	0.000396846	4
AC007991.3	5.00527	2.60088	1.73653e-06	0.000540452	4
IDO2	4.987	2.47046	1.84198e-06	0.000563124	4
AC008105.3	4.95447	2.32311	2.222e-06	0.000645052	4
ST3GAL5	4.95363	2.04117	1.95924e-06	0.000578496	4
CSF2RA	4.92055	1.30519	1.94988e-06	0.000578496	4
ATP11C	4.87023	2.18386	3.02041e-06	0.00086234	4
CD200	4.82864	5.45722	5.16988e-06	0.00135302	4
ARHGAP22	4.78373	1.97626	4.09244e-06	0.00110451	4
FLT3	4.70401	1.60563	5.30472e-06	0.00136759	4
IL7R	4.69294	2.74607	7.09684e-06	0.00173878	4
RAB10	4.60278	1.59046	8.60887e-06	0.00209438	4
ETV3	4.5866	2.77207	1.09873e-05	0.00263589	4
NRG2	4.58183	4.70232	1.34543e-05	0.00311941	4
CD274	4.57014	3.8294	1.32476e-05	0.00309225	4
GPC5	4.5462	5.65021	1.61702e-05	0.00372412	4
PACS1	4.4978	1.35595	1.27164e-05	0.00302967	4
TTYH2	4.47231	2.57746	1.71213e-05	0.00385893	4
JADE3	4.42835	3.10227	2.19087e-05	0.00464329	4
EPSTI1	4.40455	1.74283	2.02189e-05	0.00436551	4
CYTH1	4.34789	1.24119	2.33559e-05	0.00491984	4
BICDL1	4.34616	3.84771	3.1802e-05	0.00646255	4
PSMG4	4.3449	3.22497	3.10059e-05	0.00633804	4
PIAS1	4.34066	1.23605	2.41256e-05	0.00505118	4
AP001021.3	4.32952	2.99673	3.22986e-05	0.00651831	4
TANK	4.29074	1.3873	3.0075e-05	0.00618435	4
PTPN1	4.27414	1.33027	3.25211e-05	0.00651831	4
PELI1	4.249	1.45818	3.49258e-05	0.00693418	4
LSP1	4.23864	2.16985	4.14028e-05	0.00808081	4
FBXL14	4.22755	3.87852	5.12415e-05	0.00951714	4
NR6A1	4.21769	2.33353	4.60324e-05	0.00864258	4
N4BP2L1	4.21654	1.7651	4.21711e-05	0.00809358	4
REL	4.20456	1.35122	4.18954e-05	0.00808558	4
DCAF6	4.17102	1.62295	5.01485e-05	0.00936448	4
PCNX2	-4.18378	-2.3216	5.28578e-05	0.00976485	4
JAZF1	-4.2127	-1.61996	4.17497e-05	0.00808558	4
WDFY2	-4.22734	-2.35925	4.39663e-05	0.00834406	4
HNRNPA2B1	-4.23518	-1.56591	3.91384e-05	0.00768225	4
CKLF	-4.29157	-27.3623	4.42009e-05	0.00834406	4
PTPN22	-4.2943	-3.66495	3.87573e-05	0.00765091	4
PARVG	-4.30071	-27.0944	4.27123e-05	0.00815216	4
MRC1	-4.31129	-3.03177	3.26425e-05	0.00651831	4
RAB31	-4.34316	-1.54035	2.45537e-05	0.00510984	4
UST	-4.3718	-2.82832	2.65923e-05	0.00550094	4
RNF13	-4.40429	-2.26235	2.14502e-05	0.00457418	4
SMYD3	-4.41836	-1.96507	1.95148e-05	0.00426682	4
PLSCR1	-4.43268	-2.7936	2.05832e-05	0.00441656	4
ARHGAP18	-4.44788	-2.33069	1.80073e-05	0.0039623	4
APBB1IP	-4.46887	-2.29782	1.72024e-05	0.00385893	4
SUSD6	-4.46983	-2.11516	1.6797e-05	0.00381756	4
KIF16B	-4.47447	-2.44786	1.73153e-05	0.00385919	4
MS4A4A	-4.48942	-4.9088	1.97737e-05	0.00429624	4
RIPOR2	-4.49736	-2.84758	1.6717e-05	0.00381756	4
RBPJ	-4.51072	-1.78227	1.28452e-05	0.00303449	4
HLA-DMB	-4.51588	-4.66934	1.74773e-05	0.00387033	4
ATP8B4	-4.53455	-2.43416	1.29124e-05	0.00303449	4
MSI2	-4.59334	-2.63139	1.08574e-05	0.00262295	4
GAS7	-4.70309	-2.88225	6.98943e-06	0.00172469	4
TBC1D5	-4.70563	-1.59938	5.28243e-06	0.00136759	4
RERE	-4.74602	-1.67356	4.59597e-06	0.00122133	4
CARD11	-4.75503	-4.02077	5.71875e-06	0.00143159	4
NEGR1	-4.76533	-5.46817	6.85081e-06	0.00170265	4
DGKD	-4.77639	-3.46193	5.57182e-06	0.00140523	4
AC009093.2	-4.79946	-4.48708	5.37997e-06	0.00137671	4
TLR2	-4.81203	-5.14857	5.57274e-06	0.00140523	4
CMIP	-4.81246	-1.54175	3.44088e-06	0.000950949	4
ZNF710	-4.82023	-2.58744	4.1271e-06	0.00110523	4
PALD1	-4.82205	-3.85418	4.68189e-06	0.00123466	4
RUNX1	-4.82556	-1.66575	3.19836e-06	0.000891052	4
AOAH	-4.83964	-2.43688	3.16362e-06	0.000890868	4
ENTPD1-AS1	-4.86089	-2.18217	3.17191e-06	0.000890868	4
ITGAX	-4.86686	-3.74063	4.06157e-06	0.00110451	4
LRMDA	-4.91902	-1.66391	2.12549e-06	0.000622264	4
MS4A4E	-4.92733	-27.9366	3.71758e-06	0.00101927	4
PTPRC	-4.92902	-1.40655	1.94984e-06	0.000578496	4
INPP5D	-4.96254	-2.03891	1.87489e-06	0.000568158	4
NEDD9	-4.96322	-3.74284	2.71026e-06	0.000780238	4
GPRIN3	-5.03041	-2.04409	1.45031e-06	0.000459656	4
MS4A6A	-5.04489	-3.60041	1.76773e-06	0.000545249	4
SIPA1L1	-5.0508	-1.66234	1.17739e-06	0.000395803	4
FMN1	-5.05722	-3.01961	1.71791e-06	0.000539517	4
SLC8A1-AS1	-5.06484	-2.60924	1.40929e-06	0.000450789	4
RNF149	-5.07059	-1.79549	1.20618e-06	0.000396846	4
RIN3	-5.11741	-2.6822	1.1801e-06	0.000395803	4
ITPR2	-5.16448	-1.95862	8.07189e-07	0.000284542	4
LCP2	-5.24302	-3.80185	7.2398e-07	0.00026327	4
TRPS1	-5.34056	-1.96847	3.42253e-07	0.000135902	4
SKAP2	-5.35562	-4.3884	5.45743e-07	0.000203779	4
JAML	-5.39928	-4.82116	4.44211e-07	0.000170508	4
ENTPD1	-5.46143	-3.13076	2.24096e-07	9.441e-05	4
PHACTR1	-5.59038	-5.41348	2.14476e-07	9.14726e-05	4
EIF4G3	-5.62953	-2.40518	8.89794e-08	4.15389e-05	4
UTRN	-5.65813	-1.92278	7.77927e-08	3.68141e-05	4
ARHGAP15	-5.76669	-1.88273	3.87374e-08	1.91175e-05	4
VAV3	-5.83862	-2.2461	3.6287e-08	1.83012e-05	4
MBP	-6.03851	-3.13111	1.94092e-08	1.0643e-05	4
IQGAP2	-6.05387	-3.71904	1.98812e-08	1.07315e-05	4
DOCK5	-6.11296	-3.15325	1.36916e-08	7.62885e-06	4
SPIDR	-6.15153	-2.36531	7.89934e-09	4.70501e-06	4
CCSER1	-6.21639	-2.75309	6.93025e-09	4.20022e-06	4
HDAC9	-6.26286	-2.3077	4.37748e-09	2.85329e-06	4
PTPRE	-6.42837	-5.74905	5.15486e-09	3.29778e-06	4
DISC1	-6.52144	-3.64836	2.14105e-09	1.47929e-06	4
TBXAS1	-6.64397	-3.23965	8.23926e-10	6.46894e-07	4
SAMHD1	-6.65829	-3.07922	8.8969e-10	6.83005e-07	4
LDLRAD4	-6.68589	-1.9365	3.21536e-10	2.70922e-07	4
MARCH1	-6.83945	-3.34611	4.59367e-10	3.7784e-07	4
SLC8A1	-6.94668	-2.20965	9.69555e-11	9.56979e-08	4
CPVL	-7.08589	-5.91346	2.33866e-10	2.07157e-07	4
PLXDC2	-7.14944	-2.38295	3.69722e-11	4.1944e-08	4
AFF3	-7.39912	-3.57978	3.11445e-11	3.84257e-08	4
MAML3	-7.70165	-3.46915	5.68158e-12	8.92164e-09	4
TCF4	8.8641	2.99746	2.09718e-14	7.24491e-10	5
AC023590.1	8.71135	4.44328	3.03927e-13	5.24972e-09	5
IRF4	7.80113	4.19672	2.01597e-11	1.39287e-07	5
PTPRS	7.38193	6.17227	2.5375e-10	1.3456e-06	5
FAM160A1	7.27182	5.32433	3.51127e-10	1.51626e-06	5
LINC01374	7.24128	4.18034	2.72657e-10	1.3456e-06	5
PLXNA4	7.13565	5.58881	6.06481e-10	2.32794e-06	5
COL24A1	6.58951	6.17151	7.0254e-09	2.09748e-05	5
LINC01478	6.3707	6.09253	1.78646e-08	4.11434e-05	5
BCL11A	6.32607	2.76282	7.28586e-09	2.09748e-05	5
COBLL1	6.15087	4.63705	3.60493e-08	6.91866e-05	5
SAMD12	6.04537	2.8414	2.66019e-08	5.40581e-05	5
ZFAT	6.01173	3.97062	5.81047e-08	0.000100364	5
GLT1D1	5.96102	4.78928	7.93335e-08	0.000129471	5
AFF3	5.93507	1.78158	2.37606e-08	5.1302e-05	5
IL3RA	5.70013	3.04827	1.5003e-07	0.000199344	5
PDE4B	5.6691	1.99887	9.74135e-08	0.000140219	5
PHEX	5.58567	6.59693	4.38389e-07	0.000540878	5
INPP4A	5.53133	2.17477	2.19819e-07	0.000281254	5
EPHB1	5.21698	4.9307	1.6694e-06	0.00160197	5
SLC15A4	5.173	3.38694	1.64093e-06	0.00160197	5
FCHSD2	5.07759	1.47222	1.27444e-06	0.00133414	5
SLC20A1	5.04857	2.59919	2.26709e-06	0.00191022	5
CARD11	4.98564	1.99657	2.17827e-06	0.00191022	5
SEL1L3	4.95377	1.81114	2.48209e-06	0.00204157	5
NIBAN3	4.86399	6.19718	6.91089e-06	0.00519008	5
SETBP1	4.7385	3.07244	8.48179e-06	0.00610442	5
RUNX2	4.65881	2.02622	9.26005e-06	0.00652852	5
GRK3	-4.53752	-1.84952	1.41683e-05	0.00923509	5
MT-ND3	-4.59396	-2.40074	1.3503e-05	0.00897066	5
PIK3CB	-4.59415	-3.68535	1.5439e-05	0.00969737	5
FMNL2	-4.63764	-2.43807	1.06348e-05	0.00720374	5
MT-CO2	-4.64732	-2.2329	9.86065e-06	0.00681292	5
ETS2	-4.65012	-5.06692	1.49783e-05	0.00958221	5
CAMK2D	-4.82217	-3.12862	6.58283e-06	0.00505357	5
PCNX2	-4.84195	-5.01742	7.21403e-06	0.00530247	5
SLC9A9	-4.9476	-3.10191	3.84827e-06	0.00302142	5
CAMK1D	-4.97617	-2.07661	2.20856e-06	0.00191022	5
RIN3	-4.99984	-3.65971	3.37506e-06	0.00271151	5
HIF1A	-5.06946	-2.87923	2.23145e-06	0.00191022	5
DENND1A	-5.07915	-2.69698	1.98358e-06	0.00185202	5
GPRIN3	-5.12105	-2.81583	1.49482e-06	0.00151883	5
SIPA1L1	-5.14396	-2.03117	1.17607e-06	0.00126964	5
RAB31	-5.30572	-2.37969	6.89332e-07	0.000768183	5
LRMDA	-5.34588	-2.18884	5.24881e-07	0.000607691	5
FGD4	-5.40907	-2.80143	5.27723e-07	0.000607691	5
PICALM	-5.69873	-1.82809	1.01536e-07	0.000140306	5
DPYD	-5.78314	-2.39147	8.93355e-08	0.000134182	5
DOCK4	-5.93968	-4.17404	8.24512e-08	0.000129471	5
NEAT1	-6.02118	-2.0251	1.63839e-08	4.04284e-05	5
CPVL	-6.20324	-29.3907	3.91892e-08	7.12542e-05	5
CMIP	-6.2414	-2.70497	1.17685e-08	3.12733e-05	5
ASAP1	-6.46061	-3.24618	4.40035e-09	1.52014e-05	5
SLC8A1	-7.52528	-3.15236	1.63782e-11	1.39287e-07	5
PLXDC2	-7.98284	-3.44304	5.10021e-12	5.87307e-08	5
