# Supplementary material for: Sensing of SARS-CoV-2 by pDCs and their subsequent production of IFN-I contribute to macrophage-induced cytokine storm during COVID-19
Source: Sci Immunol. Author manuscript; Available in PMC 2023 Jan 20. (PMC9853436; doi:10.1126/sciimmunol.add4906)
Supplement: Table S5 [file NIHMS1843099-supplement-Table_S5.xlsx]

## Sheet: Sheet1
	RTqPCR		Sequence
	UBI	Forward	CACTTGGTCCTGCGCTTGA
		Reverse	CAATTGGGAATGCAACAACTTTAT
	TNF	Forward	CTTCTGCCTGCTGCACTTTG
		Reverse	CTGGGCCAGAGGGCTGAT
	IL-6	Forward	TACCCCCAGGAGAAGATTCC
		Reverse	GCCATCTTTGGAAGGTTCAG
	CXCL10	Forward	AAGCAGTTAGCAAGGAAAGGTC
		Reverse	GACATATACTCCATGTAGGGAAGTGA
	GAPDH	Forward	ATCAAGAAGGTGGTGAAGCA
		Reverse	GTCGCTGTTGAAGTCAGAGGA
	IL-12p40	Forward	GGGCACAGATGCCCATTCGCT
		Reverse	GGGCACAGATGCCCATTCGCT
	IL1-β	Forward	TTCGACACATGGGATAACGAGG
		Reverse	TTTTTGCTGTGAGTCCCGGAG
	IFN-β1	Forward	AGCAGTTCCAGAAGGAGGAC
		Reverse	TGATAGACATTAGCCAGGAGGTT
	OAS-2	Forward	AAGGAGGCGTTGTCTGGAAAT
		Reverse	GGATCACTTGTAGTGGGGGC
	OAS-1	Forward	AGGGAGCATGAAAACACATTTCA
		Reverse	TTGCTGGTAGTTTATGACTAATTCCAAG
	IRF7	Forward	CTGTTTCCGCGTGCCCT
		Reverse	GCCACAGCCCAGGCCTT
	FAIRE		Sequence
	IL-6	Forward	ACCCTCACCCTCCAACAAAG
		Reverse	GCAGAATGAGCCTCAGACATC
	TNF	Forward	GCCCCAGGGACATATAAAGG
		Reverse	GCCCCAGGGACATATAAAGG
	IL-12p40	Forward	CCCAGAAGGTTTTGAGAGTTGT
		Reverse	GATGTTGTTTCTTCTGCTGCTG
