# Supplementary material for: Sensing of SARS-CoV-2 by pDCs and their subsequent production of IFN-I contribute to macrophage-induced cytokine storm during COVID-19
Source: Sci Immunol. Author manuscript; Available in PMC 2023 Jan 20. (PMC9853436; doi:10.1126/sciimmunol.add4906)
Supplement: Table S4 [file NIHMS1843099-supplement-Table_S4.xlsx]

## Sheet: cell_coverage
Cells per donor/patient	C51ctr	C52ctr	C53ctr	C54ctr	C55ctr	C56ctr	C57ctr	L01cov	L03cov	L04cov	L04covaddon	L05cov	L06cov	L07cov	L08cov	L09cov	L10cov	L11cov	L12cov	L13cov	L15cov	L16cov	L17cov	L18cov	L19cov	L21cov	L22cov
AT1	867	1085	286	689	580	227	1205	492	182	67	45	77	443	328	116	148	302	45	107	226	579	111	210	78	448	409	256
AT2	710	1736	541	1145	1353	97	1329	134	151	31	16	28	419	278	84	238	54	36	140	287	226	152	240	134	985	261	536
Airway epithelial cells	526	87	926	29	295	1699	239	402	64	80	26	25	352	95	34	1260	61	27	249	90	63	84	218	29	158	73	142
B cells	41	7	837	20	173	16	10	31	45	31	39	15	81	85	88	29	2	15	28	7	12	10	86	23	4	8	102
CD4+ T cells	907	103	575	508	325	133	160	218	181	271	451	63	264	700	455	73	26	114	312	209	205	122	162	13	26	403	607
CD8+ T cells	293	11	270	73	82	46	28	77	121	76	103	30	125	846	154	21	2	52	136	36	72	55	23	13	15	344	457
Cycling NK/T cells	40	36	287	38	26	197	11	24	276	247	331	57	59	90	129	76	12	68	50	27	122	32	186	26	36	90	241
Endothelial cells	607	316	333	163	334	53	272	206	164	82	70	204	366	41	105	107	79	54	206	380	252	35	529	74	45	144	165
Fibroblasts	777	404	848	708	908	519	595	486	881	460	727	633	1469	590	956	739	346	528	1207	1543	528	534	1761	1168	214	307	1636
Macrophages	429	478	962	467	759	476	409	497	1826	1213	1285	1451	2358	813	1123	499	531	1734	903	1567	1286	441	747	872	330	846	1658
Mast cells	151	27	65	110	46	20	136	19	76	45	72	20	65	57	76	47	11	10	163	8	36	20	72	3	7	69	7
mDCs	81	43	101	98	95	48	29	40	28	40	80	7	46	32	34	32	3	51	22	4	22	9	0	7	8	15	40
Monocytes	120	24	221	82	119	29	57	102	236	160	316	127	285	113	201	130	56	247	63	230	143	19	40	8	84	63	189
NK cells	312	26	121	121	83	18	46	106	128	64	121	53	137	135	54	11	4	39	41	22	153	13	26	0	35	136	136
Neuronal cells	32	48	82	29	72	5	63	81	137	57	70	47	190	101	116	17	15	43	69	111	87	43	229	134	33	18	88
Other epithelial cells	51	48	103	47	89	132	53	19	84	53	49	21	634	57	28	34	7	14	11	25	55	7	41	11	39	46	30
Plasma cells	55	1	307	25	262	212	18	46	438	615	744	176	140	577	333	109	21	163	115	33	137	118	17	14	37	136	542
pDCs	3	1	16	7	23	1	0	3	0	6	5	1	0	0	0	0	0	0	0	0	0	0	0	0	0	0	2
Smooth muscle	56	28	146	16	55	105	121	67	29	16	13	13	115	33	19	30	18	17	37	52	68	13	60	209	4	11	86
Tregs	41	4	93	7	6	57	8	10	13	16	11	4	34	103	44	5	0	39	17	5	10	4	4	0	1	46	67
