# Supplementary material for: Sensing of SARS-CoV-2 by pDCs and their subsequent production of IFN-I contribute to macrophage-induced cytokine storm during COVID-19
Source: Sci Immunol. Author manuscript; Available in PMC 2023 Jan 20. (PMC9853436; doi:10.1126/sciimmunol.add4906)
Supplement: Table S6 [file NIHMS1843099-supplement-Table_S6.xlsx]

## Sheet: Fig. 3
Table S6: Raw Data Fig 3
Fig. 3A						Fig. 3B						Fig. 3C						Fig. 3D						Fig. 3E					Fig. 3F					Fig. 3G
IFNa production						SARS-CoV-2 E gene expression						SARS-CoV-2 N gene expression						IFNa production in PBMC			IFNa production in pDC-depleted PBMC			SARS-CoV-2 N gene expression					SARS-CoV-2 E gene expression					IFNa production in PBMC			IFNa production in pDC-depleted PBMC
Unst	Live		Unst	Inact		Unst		MOI 0.25	MOI 0.1	MOI 0.01		Unst		MOI 0.25	MOI 0.1	MOI 0.01		Unst	Live		Unst	Inact		Unst		PBMC	pDC-PBMC		Unst		PBMC	pDC-PBMC		Unst	Inact Flu		Unst	Inact Flu
51.7933	17602.7		0	27488		1		11.4928	17.4127	3.81163		1		574.397	156.227	14.8442		211.339	2267.96		160.497	221.487		1		29.8019	11.0746		1		605.305	1.6083		0	1022.29		0	494.276
47.5842	146583		0	2362.66		1		37.8732	16.4442	3.0967		1		370.481	694.385	24.4404		142.811	1422.45		164.228	134.451		1		74.1712	26.51		1		65.7235	31.6065		0	3042.15		0	360.703
63.4972	29214.6		0	3603		1		5.34512	4.79217	1.53249		1		73.4859	87.8805	63.6924		127.071	1166		182.881	338.131		1		4.36822	21.5765		1		118.072	19.875		0	681.885		0	340.005
142.32	25181.4		0	1877.32		1		15.0583	9.50719	2.09822		1		239.648	172.461	20.3612		0	3922.69		0	0		1		17.6498	7.14043		1		451.684	1.64773		0	669.487		0	184.9
73.0243	56764.7		0	6537.07		1		20.4688	9.79607	2.33549		1		69.413	26.5064	13.5623		0	4854.32		0	4.15848		1		80.3511	36.8094		1		120.372	3.43356		0	353.951		0	344.971
56.4829	4066.62		0	32027.2		1		30.6959	15.6008	4.61561		1		41.7998	25.5388	8.1537		0	3509.58		0	14.8534		1		76.9241	11.2595		1		184.454	14.5048		0	436.867		0	381.428
			146.25	22382.6
			52.053	88018.4
			0	88900.8
			147.251	10706.1
			348.602	26104.5
			0	16965.3
			0	4509.28
			0	16965.3
			0	4509.28
			0	13834.8
			0	32327.4
			23.2128	84643.2
			0	107168
			0	14370.6
			89.5829	33742.1
			0	9339.91
			111.86	36386.2
			0	1257.54
			0	3837.47
			0	66057.7
			0	64743.1
			1.06127	117280
			0.947818	21927.4

## Sheet: Fig. 4
Table S6: Raw Data Fig.4
Fig. 4A															Fig. 4B										Fig. 4C
IFNa gene expression Unst					IFNa gene expression CpG					IFNa gene expression Inact SARS					IL6 gene expression					IL6 gene expression					IFNa2 gene expression					IFNa4 gene expression					IFNa5 gene expression					IFNa6 gene expression					IFNa7 gene expression
3h	6h	10h	18h		3h	6h	10h	18h		3h	6h	10h	18h		Unst		6h inact	18h inact		Unst		6h inact	18h inact		Unst		6h inact	18h inact		Unst		6h inact	18h inact		Unst		6h inact	18h inact		Unst		6h inact	18h inact		Unst		6h inact	18h inact
0.299966	0	0.449587	0		32.9393	3000.79	1085.23	0.601181		1.81289	46.4374	107.766	462.1		2.91865		10.2391	853.005		830.941		996.021	762.165		0	46.4374	46.4374	462.1		0		10.2391	142.76		0		15.6855	390.72		0		0.129752	62.2267		0		9.01804	310.391
0	1.44042	1.54655	0		61.7162	1237.56	439.442	3.25943		0	0	95.4331	697.689		3.60189		6.91493	1274.45		280.963		461.285	1368.06		0	34.6598	34.6598	697.689		0		6.91493	50.3691		0		1.023	578.991		0		0	117.455		0		0	469.589
0.865446	0	1.41875	0		14.0008	91.5445	1832.61	15.7687		0	90.2711	162.622	500.296		4.01948		5.01219	525.768		360.461		250.262	972.386		0	90.2711	90.2711	500.296		0		5.01219	26.3991		0		0	439.699		0		0	83.638		0		0	409.449
44.0762	0	0.742228	0		0	512.682	2257.61	10.4293		0	27.2098	109.469	121.043		4.27732		20.5305	129.704		501.591		531.378	288.167		0	27.2098	27.2098	121.043		0		20.5305	7.19531		0		10.6717	108.35		0		1.32132	15.9877		0		17.3656	101.62


																									Fig. 4C
																									IFNa8 gene expression					IFNa10 gene expression					IFNa1/13 gene expression					IFNa14 gene expression					IFNa16 gene expression
																									Unst		6h inact	18h inact		Unst		6h inact	18h inact		Unst		6h inact	18h inact		Unst		6h inact	18h inact		Unst		6h inact	18h inact
																									0		21.3809	799.572		0		2.0017	63.9086		0		16.1006	953.373		0		10.32	233.633		0		0	621.828	621.828
																									0		0	1095.7		0		1.35532	303.025		0		1.99612	1663.79		0		8.73903	364.185		0		15.4799	1232.96	1232.96
																									0		0	827.244		0		0	290.272		0		0	1184.57		0		4.79722	355.827		0		44.4502	749.273	749.273
																									0		29.9665	235.2		0		7.08363	64.9869		0		12.9684	328.404		0		0.962539	65.6557
																									Fig. 4C
																									IFNa17 gene expression					IFNa21 gene expression					IFNb gene expression					IFNw gene expression					IL29 gene expression
																									Unst		6h inact	18h inact		Unst		6h inact	18h inact		Unst		6h inact	18h inact		Unst		6h inact	18h inact		Unst		6h inact	18h inact
																									0		7.94894	588.208		0		44.4502	106.163		0		61.6217	762.165		0		56.7936	463.77		0		0	127.945
																									0		0	453.946		0		27.6314	210.556		0		4.90424	1368.06		0		0	778.595		0		0	223.533
																									0		0	93.0827		0		0	153.117		0		2.31217	972.386		0		0.16303	431.899		0		0	248.238
																														0		61.3684	139.95		0		30.2594	288.167		0		10.4938	112.716		0		0	37.8485
[truncated: 16 more columns]

## Sheet: Fig. 5
Table S6: Raw Data Fig.5
Fig. 5A-E																		Fig. 5F-J
SARS-CoV-2 E			SARS-CoV-2 N			% of SARS-CoV-2 N+			OAS1 expression			IP10 expression			IRF7 expression			SARS-CoV-2 E				SARS-CoV-2 N				% of SARS-CoV-2 N+				OAS1 expression			IP10 expression			IRF7 expression
Unst	Live SARS		Unst	Live SARS		Unst	Live SARS		Unst	Live SARS		Unst	Live SARS		Unst	Live SARS		Unst	Mac	EC		Unst	Mac	EC		Unst	Mac	EC		Unst	Live SARS		Unst	Live SARS		Unst	Live SARS
0.9639	0.9154		1.1138	1.0807		0	0		1	1.53823		1	1.0163		1	1.10767		0.4577	1.5865	8171.58		0.7318	0.7318	14551.7		0	0	88.2667		1.2802	1.21777		1.22367	1.23617		0.806248	1.37217
0.6989	0.6392		0.4747	1.0216		0	0		0.719427	0.618739		1.14106	1.40291		0.900983	1.64547		0.8564	1.0265	20315.6		0.8725	0.8725	64535.3		0	0	82.6885		0.58809	1.12976		1.31547	1.77371		1.13914	1.81434
0.7749	1.4526		0.6616	0.5399		0	0		1.78067	0.659144		0.570823	0.492335		0.862853	0.196616		1.2648	1.2992	39347.9		1.3515	1.3515	20013.7		0	0	87.4126		1.36996	0.477007		0.648487	0.626162		0.6217	1.04991
0.9535	1.3822		1.2335	1.2236		0	0		0.821965	0.815978		1.2545	1.95453		1.35017	1.43991		1.6788	0.7287	66377.2		1.2457	1.2457	5694.68		0	0	77.7778		0.436042	0.467721		1.02647	1.96646		1.5217	1.5066
																		Fig. 5K-O
																		SARS-CoV-2 E				SARS-CoV-2 N				% of SARS-CoV-2 N+				OAS1 expression			IP10 expression			IRF7 expression
																		Unst	Mac	EC		Unst	Mac	EC		Unst	Mac	EC		Unst	Live SARS		Unst	Live SARS		Unst	Live SARS
																		0.9704	16000	199000		0.9704	2482.19	21505.2		0	12.5355	82.0695		0.843362	1.56387		1.14939	1.01599		1.55887	3.70525
																		2.1372	4000	30000		2.1372	4614.95	3797.41		0	21.4927	84.8945		0.812058	2.65617		1.30107	3.85344		0.756729	2.36929
																		0.5265	3500	16250		0.5265	2779.1	41172.7		0	19.0554	89.2589		0.778707	4.03041		0.396496	3.0986		1.35301	6.28393
																		0.9865	3000	12000		0.9865	9147.11	23719.7		0	14.2842	84.0931		0.982322	2.1093		1.49483	2.87737		1.1945	2.05249

## Sheet: Fig. 6
Table S6: Raw Data Fig.6
Fig. 6B												Fig. 6C												Fig. 6D												Fig. 6E
TNF expression						IL6 expression						TNF expression						IL6 expression						TNF expression						IL6 expression						TNF expression						IL6 expression
Unst-pDC SN	SARS-pDC SN		Unst-pDC SN+LPS	SARS-pDC SN+LPS		Unst-pDC SN	SARS-pDC SN		Unst-pDC SN+LPS	SARS-pDC SN+LPS		Unst-pDC SN	SARS-pDC SN		Unst-pDC SN+Pam3Cys	SARS-pDC SN+Pam3Cys		Unst-pDC SN	SARS-pDC SN		Unst-pDC SN+Pam3Cys	SARS-pDC SN+Pam3Cys		Unst-pDC SN	SARS-pDC SN		Unst-pDC SN+PolyIC	SARS-pDC SN+PolyIC		Unst-pDC SN	SARS-pDC SN		Unst-pDC SN+PolyIC	SARS-pDC SN+PolyIC		Unst-pDC SN	SARS-pDC SN		Unst-pDC SN+ORN8L	SARS-pDC SN+ORN8L		Unst-pDC SN	SARS-pDC SN		Unst-pDC SN+ORN8L	SARS-pDC SN+ORN8L
6.2331	21.6526		117.933	107.282		14.4197	245.026		26.5804	4249.47		7.09613	42.0638		17.0414	131.495		1.24306	16.014		6.1976	2330.09		7.09613	5.12237		17.0414	573.911		1.24306	16.014		6.1976	140.222		1.49271	21.026		1.45379	409.518		0.001683	6.79487		0.00945	100.532
5.38146	3.19976		11.6291	285.344		8.83878	116.781		1.05129	412.539		13.071	38.1914		26.9018	181.067		0	11.6797		4.71266	2906.27		13.071	52.7629		26.9018	707.508		0	11.6797		4.71266	253.968		10.2601	11.7079		725.253	1382.81		2.051	33.4195		18.7584	81.7313
0.381161	0.404119		30.8995	42.245		0.683734	20.5897		0.31168	690.363		61.4447	67.7768		157.282	526.486		0	31.2812		95.1155	5800.68		61.4447	162.673		157.282	1071.98		0	31.2812		95.1155	256.984		12.7228	6.38369		119.674	146.888		0	55.5117		12.8809	97.4012
1.628	4.43879		84.8536	31.0974		4.84023	1129.18		0.491108	5733.46		44.5487	281.486		113.917	766.257		9.74956	15.068		43.4465	3085.48		44.5487	642.866		113.917	1088.51		9.74956	15.068		43.4465	300.898		2.14036	2.68086		5.31543	2.78844		0.099256	3.08278		1.62498	54.1493
7.45845	5.64831		3.83989	188.028		0.001683	14.8261		0.00945	68.8374		31.3248	586.881		80.5443	2163.39		0	6503.85		106.78	26808.2		31.3248	73.9465		80.5443	330.021		0	6503.85		106.78	441.987		1.55812	2.68177		5.02067	26.4792		0.023024	11.6872		0.409566	69.0163
14.9271	21.026		134.315	559.246		2.051	6.36003		18.7584	166.982																										8.83752	8.92554		74.4775	215.009		0.140658	97.2747		54.2454	235.937
10.2601	11.7079		31.5229	29.6577		0	111.135		12.8809	171.447																										8.85847	8.48463		64.3879	81.685		0.708922	58.7451		13.698	154.36
12.7228	6.38369		14.2469	48.1023		0.099256	294.569		1.62498	472.604																										1.45348	2.645		53.4362	48.9093		0.056001	31.6944		0.199306	40.7598
2.14036	2.68086		1.61553	46.284		0.023024	196.994		0.409566	455.776
1.55812	2.68177		36.0344	61.3763		0.140658	15.4892		54.2454	50.9715
8.83752	8.92554		14.7545	195.433		0.708922	0.032928		13.698	111.042
8.85847	8.48463		2.09289	112.697		0.056001	25.0984		0.199306	175.662
1.45348	2.645		30.9372	90.3271		0.007308	0.032928		0	111.042
2.54189	2.92235		2.09289	112.697		0.132049	25.0984		0	175.662
1.80265	3.07794		30.9372	90.3271		0.007308	58.9521		0	98.6539
2.54189	2.92235		84.7295	150.241		0.132049	77.0897		0	315.453
1.80265	3.07794		41.4594	216.979		0.467237	14.8133		0	89.7323
4.02932	10.3368		35.2679	136.33		0	96.7535		0	206.332
4.4654	5.30202		133.446	860.757		0.43632	596.241		0.856191	2325.05
5.61046	9.61014		706.073	1226.65

## Sheet: Fig. 7
Table S6: Raw Data Fig.7
Fig. 7A																																																Fig. 7B
TNF expression																								IL6 expression																								TNF gene expression
Unst	Unst+LPS		100000	100000+LPS		30000	30000+LPS		10000	10000+LPS		3000	3000+LPS		1000	1000+LPS		300	300+LPS		SARS	SARS+LPS		Unst	Unst+LPS		100000	100000+LPS		30000	30000+LPS		10000	10000+LPS		3000	3000+LPS		1000	1000+LPS		300	300+LPS		SARS	SARS+LPS		SARS-pDC SN+LPS	Baracitinib
0.156863	1.88474		0.633122	9.0104		0.625343	7.24014		0.431561	5.05349		0.41316	4.30924		0.30575	3.15726		0.290935	2.21949		0.545389	7.75575		0.000231	1.14186		0.012452	16.2516		0.006962	15.2416		0.002045	9.24895		0.001123	8.09793		0.00057	5.36001		0.000467	3.49759		0.008621	14.6814		29.6577	5.48303
0.335068	1.82282		0.967611	13.7066		0.809628	8.87947		0.66629	7.52509		0.631399	5.91617		0.489645	5.12819		0.491787	3.84173		1.04615	11.6257		0.001108	0.679097		0.010033	27.6068		0.005491	15.6474		0.002797	10.6677		0.001809	6.65937		0.001214	6.82036		0.001238	3.86531		0.011068	24.04		48.1023	10.8718
0.120943	3.27912		0.422555	12.5106		0.542942	10.5277		0.43046	5.85882		0.296937	4.76886		0.250006	3.30521		0.224147	4.16061		0.46822	9.48235		0.001084	1.28884		0.005486	44.3937		0.004685	34.6728		0.005735	19.2065		0.002926	15.3891		0.002121	9.78889		0.001088	8.86815		0.006502	37.7103		46.284	13.8842
0.148153	2.75493		0.582686	16.6983		0.559216	11.7741		0.357824	6.80543		0.262363	5.21431		0.241112	3.12247		0.218093	3.95597		0.592325	20.5692		0.000587	2.28735		0.009946	62.1744		0.004993	60.4276		0.003241	25.874		0.001249	12.6058		0.002018	7.43203		0.001497	7.05342		0.014702	43.8305		61.3763	70.124
																																																195.433	143.516
																																																860.757	68.3439
																																																1226.65	468.254
																																																266.753	13.5289
																																																497.928	96.1183
																																																349.012	67.7282

## Sheet: Fig. 8
Table S6: Raw Data Fig.8
Fig. 8F												Fig. 8G
TNF expression			IL6 expression			TNF production			IL6 production			IL6 promotor					TNF promotor					IL12p40 promotor
SARS-pDC SN+LPS	TLR7 inh		SARS-pDC SN+LPS	TLR7 inh		SARS-pDC SN+LPS	TLR7 inh		SARS-pDC SN+LPS	TLR7 inh		Unst	IFNa	LPS	IFNa+LPS		Unst	IFNa	LPS	IFNa+LPS		Unst	IFNa	LPS	IFNa+LPS
112.697	27.0963		111.042	31.729		2866.68	2088.9		8956.06	895.606		0.760502	0.932334	2.57225	6.47204		2.13003	3.06239	3.62966	3.06043		0.753688	0.762208	1.09881	0.846909
90.3271	69.1423		175.662	45.6468		12793.1	897.899		10645	1064.5		0.175105	0.760915	0.844324	5.82362		0.590017	1.70026	1.21596	3.15508		0.184045	0.439285	0.199601	1.03893
150.241	12.5334		98.6539	3.68314		10437	75.7468		12242.7	0		0.801894	1.2847	2.2656	3.2606		1.36211	1.80367	1.68115	2.25866		1.22723	1.30625	0.941182	1.26075
216.979	4.80774		315.453	10.4564		16590.6	1551.31		15829.4	0		0.931176	1.4163	1.21631	5.0601		1.8466	1.946	1.44111	2.68303		1.20215	1.13785	0.474434	1.11286
136.33	31.7538		89.7323	13.6081		4217.87	2009.49		4564.87	680.434		0.413368	0.576795	4.06934	9.70051		1.73791	1.73964	4.31959	5.66205		0.36576	0.312463	0.978997	1.68657
412.993	15.1337		119.568	9.82184		4270.28	1985.62		7764.33	2165.68		0.448352	0.780498	1.95769	6.76713		1.45425	2.29163	2.82717	4.2359		0.491488	0.650945	1.11705	1.61473

## Sheet: Supp Fig. 6
Table S6: Raw Supp Fig.6
Supp Fig. 6A						Supp Fig. 6B							Supp Fig. 6C						Supp Fig. 6D						Supp Fig. 6E						Supp Fig. 6F
IFNa gene expression in pDCs						IFNa production							IFNa expression in PBMC			IFNa expression in pDC-depleted PBMC			IFNa production in PBMC			IFNa production in pDC-depleted PBMC			IFNa expression in PBMC			IFNa expression in pDC-depleted PBMC			IFNa expression in PBMC			IFNa expression in pDC-depleted PBMC
Unst	Live		Unst	Inact		Unst		MOI 1	MOI 0.5	MOI 0.25	MOI 0.1		Unst	Live		Unst	Live		Unst	Inact		Unst	Inact		Unst	Inact		Unst	Inact		Unst	Inact Flu		Unst	Inact Flu
0.31	151		0	200.127		0		65420.9	53955.8	27488	5424.53		6.6	271		14.9	1		0	788.372		0	0		0	25.6444		18.0506	30.91		0	158.202		18.0506	71.2914
1.94	246		0	374.905		0		12665.8	3892.6	2362.66	0		6.6	220		2.2	5.9		0	1174.24		0	43.802		0.245883	248.352		0.172089	0.662612		0.245883	81.724		0.172089	39.8446
3.7	218		0.106127	567.549		0		15042.3	7044.73	3603	0		38	127		65	21		0	4122.06		0	0		1.29783	48.6168		0.376882	0		1.29783	91.1061		0.376882	27.9912
9.89094	334.734		0.094782	81.8707									25.0082	189.876		21.3368	15.9051		0	256.989		0	0		0.132711	43.3546		0	0		0.132711	14.8273		0	3.23497
21.1833	90.9603		0	462.1									98.9982	410.042		36.787	9.7191		0	176.365		0	0		0.419106	91.4921		4.64989	7.89315		0.419106	86.4647		4.64989	35.5906
11.1134	250.044		0	697.689									19.8384	178.585		5.08018	2.05196		0	1674.91		0	0		0	157.949		0	0		0	68.5305		0	72.0476
			0	500.296															0	3285.72		0	232.424
			0	121.043															0	660.577		0	0
																			0	647.431		0	0
																			0	448.617		0	0
																			0	243.355		0	0
																			0	499.995		0	0
																			0	566.452		0	0

## Sheet: Supp Fig. 7 
Table S6: Raw Supp Fig. 7
Supp Fig. 7A																									Supp Fig. 7B and C																								Supp Fig. 7D
IFNa2 gene expression					IFNa4 gene expression					IFNa5 gene expression					IFNa6 gene expression					IFNa7 gene expression					CCL2			CCL5			CCL8			CXCL8			CCL2			CCL5			CCL8			CXCL8			IFNa gene expression Unst
Unst		6h inact	18h inact		Unst		6h inact	18h inact		Unst		6h inact	18h inact		Unst		6h inact	18h inact		Unst		6h inact	18h inact		Unst	Inact SARS		Unst	Inact SARS		Unst	Inact SARS		Unst	Inact SARS		Unst	Inact SARS		Unst	Inact SARS		Unst	Inact SARS		Unst	Inact SARS		3h
0		3000.79	0.601181		0		252.303	1.00871		0		252.303	1.00871		0		35.0541	0.142625		0		303.84	2.18716		6.8459	16.8037		26.5351	18.6966		3.24464	4.53382		60.5697	53.4651		12.1158	19.9109		22.8206	56.8639		1.39404	230.115		38.8358	37.7636		35.3702
0		1237.56	3.25943		0.713459		3.80665	0.818455		0		3.80665	0.818455		0		2.19697	0.437433		0		15.5974	4.84617		4.68636	6.89773		8.96385	6.73891		2.94327	0.089029		81.6751	79.7166		9.40726	67.8836		5.18464	42.7064		3.57559	585.818		34.8618	104.81		68.3353
0		91.5445	15.7687		0		11.5555	0		0		11.5555	0		0		12.9404	0		0		135.241	0.655479		5.80319	8.29193		43.2353	53.4707		2.4918	0.614498		139.193	220.554		14.8774	42.5566		55.2832	139.511		0.602973	493.251		101.727	140.671		34.6931
0		512.682	10.4293		0		8.49179	2.29489		77.159		8.49179	2.29489		0		10.2985	0.316905		0.484595		71.7914	8.04689		30.1826	45.5945		25.316	27.4481		8.05994	11.0424		67.1699	65.6065		21.6994	43.2908		31.2495	65.7333		5.58277	584.121		27.4793	58.3177		40.3755
Supp Fig. 7A
IFNa8 gene expression					IFNa10 gene expression					IFNa1/13 gene expression					IFNa14 gene expression					IFNa16 gene expression
Unst		6h inact	18h inact		Unst		6h inact	18h inact		Unst		6h inact	18h inact		Unst		6h inact	18h inact		Unst		6h inact	18h inact
0		443.95	1.59794		0		0	0.719872		0		481.5	3.19978		0		1230.34	1.39801		0		873.99	3.85588
2.893		15.1623	9.58832		0		8.55732	4.77208		0		21.6415	20.8062		1.23244		33.8834	7.2543		3.41231		25.4277	15.7715
0		122.567	1.93861		0		107.31	0.589705		0.87229		157.827	0		0		706.863	0.52766		0		400.545	2.59707
0		80.1365	9.71059		0		61.4338	6.92948		0		67.904	32.7166		0.262005		163.19	14.2932		5.40039		157.375	23.0142
Supp Fig. 7A
IFNa17 gene expression					IFNb gene expression					IFNw gene expression					IL29 gene expression					IL28A gene expression
Unst		6h inact	18h inact		Unst		6h inact	18h inact		Unst		6h inact	18h inact		Unst		6h inact	18h inact		Unst		6h inact	18h inact
0		436.062	8.65508		0		217.653	1.34208		0		28.6686	11.266		0		961.408	0.01417		0		154.666	1.55797
0		11.3173	6.3442		0		10.6903	2.48172		0		0.601364	5.04442		0		4.97844	4.16066		0		2.60061	2.16139
0		168.393	1.0863		0		140.243	0.462877		0		8.5916	1.79283		0		115.704	0.091257		0		51.7206	0.015722
0		150.095	44.8744		0		49.286	2.96455		0		9.48996	3.10904		3.82318		94.0289	12.71		0		21.6888	4.35762
[truncated: 3 more columns]

## Sheet: Supp Fig. 8
Table S6: Raw Supp Fig. 8
Supp Fig. 8A						Supp Fig. 8B						Supp Fig. 8C						Supp Fig. 8D			Supp Fig. 8E
IFNa production						IFNa production			IFNa expression			IFNa production in PBMC						IFNa production in PBMC-pDCs			IFNa expression by pDCs
Inact	ACE2 inh		Inact	PI3Kδ inh		Inact	TLR7 inh		Inact	TLR7 inh		Inact SARS	TLR7 inh		Inact Flu	TLR7 inh		Inact SARS	TLR7 inh		Unst		Inact SARS	CPZ	DH
1877.32	6537.07		8279.57	0		1877.32	0		2001.27	34.13		660.577	0		1022.29	358.294		494.276	542.423		0.761123		531.732	140.158	0
6537.07	32027.2		7375.29	0		6537.07	0		3749.05	9.19983		647.431	0		3042.15	403.094		360.703	243.022		1.76		122.678	43.9826	0.13
32027.2	22382.6		95630.4	10890.7		32027.2	22677.5		5675.49	37.5324		448.617	0		681.885	168.741		340.005	344.509		0.54		472.875	169.981	2.4242
22382.6	88018.4		27132.6	11266.8		22382.6	6510.52		818.707	23.9409		243.355	0		669.487	108.482		184.9	172.255		3.4118		150.87	2.7167	0.814383
88018.4	88900.8		119706	0		88018.4	30510.3		3061.13	26.2008		499.995	0		353.951	259.653		344.971	325.552		6.5491		14.2992	1.11241	0
88900.8	10706.1		101793	1155.33		88900.8	20411.4		2994.67	0		566.452	0		436.867	234.993		381.428	362.009		5.32925		17.2276	2.99416	6.5876
10706.1	26104.5		15096.4	3736		10706.1	3838.45
26104.5	16965.3		47201.9	309.543		26104.5	10212.6
16965.3	4509.28		17595.3	384.81		16965.3	4944.85
4509.28	1111.47		4463.79	0		4509.28	548.788
1111.47	2519.55		2597.76	0		1111.47	400.23
2519.55	13834.8		384.652	899.867		2519.55	0
13834.8	32327.4		15889	8716.88		13834.8	0
32327.4	9339.91		23693.2	1406.28		32327.4	466.95
						9339.91	510.306
						36386.2	16142
						1257.54	544.219
						3837.47	5455.46

## Sheet: Supp Fig. 9
Table S6: Raw Supp Fig. 9
Supp Fig. 9A					Supp Fig. 9B						Supp Fig. 9C and D												Supp Fig. 9E and F
SARS-CoV-2 PFU/ml					SARS-CoV-2 PFU/ml						TNF Production			IL6 Production			TNF expression			IL6 expression			TNF expression						IL6 expression						TNF production						IL6 production
PSC Macs	MoD Macs	VERO	A549-ACE2		Alv Macs	Alv Macs M1	Alv Macs M2	VERO	A549-ACE2		Unst	Inact SARS		Unst	Inact SARS		Unst	Inact SARS		Unst	Inact SARS		Unst-pDC SN	SARS-pDC SN		Unst-pDC SN+SARS	SARS-pDC SN+SARS		Unst-pDC SN	SARS-pDC SN		Unst-pDC SN+SARS	SARS-pDC SN+SARS		Unst-pDC SN	SARS-pDC SN		Unst-pDC SN+SARS	SARS-pDC SN+SARS		Unst-pDC SN	SARS-pDC SN		Unst-pDC SN+SARS	SARS-pDC SN+SARS
36	46	2162567	903979		9	18	29	2162567	903979		0	0		46.4802	37.7438		6.2331	5.08941		14.4197	8.06031		7.09613	17.0414		0.017353	2.44775		1.24306	6.1976		0	9.72265		0	315.42		0	0		0	204.259		0	0
15	31	1012571	895492		42	42	2	1012571	895492		143.212	88.9335		263.872	80.9901		5.38146	5.13603		8.83878	1.27224		13.071	26.9018		5.82835	1.89003		0	4.71266		0	32.59		0	126.833		0	0		0	317.166		0	0
35	43	2330298	647973		16	1	36	2330298	647973		0	0		827.303	914.093		0.381161	0.735175		0.683734	0.470586		61.4447	157.282		13.4598	6.51621		0	95.1155		0	157.2		0	289.336		0	134.464		0	291.215		0	0
22	41	700541	743607		15	18	39	700541	743607		84.0258	101.782		761.018	0		1.628	17.3353		4.84023	5.89802		44.5487	113.917		14.1725	11.828		9.74956	43.4465		0	121.458		0	125.458		0	0		0	411.111		0	0
31	32										1210.69	600.908		0	0		7.45845	12.721		0.001683	0.018268		31.3248	80.5443		11.8964	5.79804		0	106.78		170.511	129.523		0	254.853		0	0		0	352.414		0	0
											0	0		0	0			178.585	22.9098
											378.12	278.387		0	84.2284
											362.049	260.519		0	143.156
														0	0
														70.7953	49.0252

[truncated: 6 more sheets: Supp Fig. 10, Supp Fig. 11, Supp Fig. 12, Supp Fig. 13, Supp Fig. 14, Supp Fig. 16]
